# Supplementary material for: Bis(trimethyl­phenyl­ammonium) tetra­bromidobis(4-chloro­phen­yl)stannate(IV)
Source: Acta Crystallogr Sect E Struct Rep Online. 2009 Nov 25;65(Pt 12):m1677. doi: 10.1107/S160053680904940X (PMC2971998; doi:10.1107/S160053680904940X)
Supplement: Supplementary file 1 [file e-65-m1677-sup1.cif]

##############################################################################
###                                                                        ###
###        Electronic paper (Acta Crystallographica Section E)             ###
###                                                                        ###
##############################################################################
#                                                                            #
# This CIF contains the data in a paper accepted for publication in Acta     #
# Crystallographica Section E. It conforms to the requirements of Notes      #
# for Authors for Section E, and has been peer reviewed under the auspices   #
# of the IUCr Commission on Journals.                                        #
#                                                                            #
# Full details of the Crystallographic Information File format               #
# are given in the paper "The Crystallographic Information File (CIF):       #
# a New Standard Archive File for Crystallography" by S. R. Hall, F. H.      #
# Allen and I. D. Brown [Acta Cryst. (1991), A47, 655-685].                  #
#                                                                            #
# The current version of the core CIF dictionary is obtainable from          #
# ftp://ftp.iucr.org/pub/cif_core.dic. The current version number is 2.4.    #
#                                                                            #
# Software is freely available for graphical display of the structure(s) in  #
# this CIF.  For information consult the CIF home page http://www.iucr.org/  #
# cif/home.html                                                              #
#                                                                            #
# This file may be used for bona fide research purposes within the           #
# scientific community so long as proper attribution is given to the journal # 
# article from which it was obtained.                                        #
#                                                                            #
##############################################################################
                                             
data_global
_audit_creation_method     SHELXL-97
_journal_date_recd_electronic     2009-11-18
_journal_date_accepted     2009-11-19
_journal_name_full     'Acta Crystallographica, Section E'
_journal_year     2009
_journal_volume     65
_journal_issue     12
_journal_page_first     m1677
_journal_page_last     m1677
_journal_paper_category     QM
_journal_coeditor_code     XU2683
_publ_contact_author
;
     Dr. Seik Weng Ng
     Department of Chemistry
     University of Malaya
     50603 Kuala Lumpur
     Malaysia
;
_publ_contact_author_email     seikweng@um.edu.my
_publ_contact_author_fax     '03 7967 4193'
_publ_contact_author_phone     '03 7967 6778'
_publ_section_title
;
Bis(trimethylphenylammonium) tetrabromidobis(4-chlorophenyl)stannate(IV)
;
loop_
    _publ_author_name
    _publ_author_address
    'Lo, Kong Mun'
;
     Department of Chemistry
     University of Malaya
     50603 Kuala Lumpur
     Malaysia
;
    'Ng, Seik Weng'
;
     Department of Chemistry
     University of Malaya
     50603 Kuala Lumpur
     Malaysia
;
_publ_section_synopsis     .
data_I
_audit_creation_method     SHELXL-97
_chemical_name_systematic
;
Bis(trimethylphenylammonium) tetrabromidobis(4-chlorophenyl)stannate(IV)
;
_chemical_name_common     ?
_chemical_formula_moiety     '2(C9 H14 N +), C12 H8 Br4 Cl2 Sn 2-'
_chemical_formula_sum     'C30 H36 Br4 Cl2 N2 Sn'
_chemical_formula_iupac     '(C9 H14 N)2 [Sn Br4 (C6 H4 Cl)2]'
_chemical_formula_weight     933.84
_chemical_melting_point     ?
_symmetry_cell_setting     Monoclinic
_symmetry_space_group_name_H-M     'C 2/c'
_symmetry_space_group_name_Hall     '-C 2yc'
loop_
    _symmetry_equiv_pos_as_xyz
    'x, y, z'
    '-x, y, -z+1/2'
    'x+1/2, y+1/2, z'
    '-x+1/2, y+1/2, -z+1/2'
    '-x, -y, -z'
    'x, -y, z-1/2'
    '-x+1/2, -y+1/2, -z'
    'x+1/2, -y+1/2, z-1/2'
_cell_length_a     25.7930(3)
_cell_length_b     9.09370(10)
_cell_length_c     15.8303(2)
_cell_angle_alpha     90.00
_cell_angle_beta     113.4146(6)
_cell_angle_gamma     90.00
_cell_volume     3407.30(7)
_cell_formula_units_Z     4
_cell_measurement_reflns_used     946
_cell_measurement_theta_min     2.4
_cell_measurement_theta_max     28.2
_cell_measurement_temperature     293(2)
_exptl_crystal_description     Block
_exptl_crystal_colour     Colorless
_exptl_crystal_size_max     0.30
_exptl_crystal_size_mid     0.25
_exptl_crystal_size_min     0.20
_exptl_crystal_density_diffrn     1.820
_exptl_crystal_density_meas     ?
_exptl_crystal_density_method     'not measured'
_exptl_crystal_F_000     1816
_exptl_absorpt_coefficient_mu     5.620
_exptl_absorpt_correction_type     Multi-scan
_exptl_absorpt_process_details     '(SADABS; Sheldrick, 1996)'
_exptl_absorpt_correction_T_min     0.482
_exptl_absorpt_correction_T_max     0.756
_diffrn_ambient_temperature     293(2)
_diffrn_radiation_type     MoK\a
_diffrn_radiation_wavelength     0.71073
_diffrn_radiation_source     'fine-focus sealed tube'
_diffrn_radiation_monochromator     graphite
_diffrn_measurement_device_type     'Bruker SMART APEX diffractometer'
_diffrn_measurement_method     '\w scans'
_diffrn_detector_area_resol_mean     ?
_diffrn_reflns_number     15816
_diffrn_reflns_av_R_equivalents     0.0251
_diffrn_reflns_av_sigmaI/netI     0.0210
_diffrn_reflns_theta_min     1.72
_diffrn_reflns_theta_max     27.50
_diffrn_reflns_theta_full     27.50
_diffrn_measured_fraction_theta_max     0.999
_diffrn_measured_fraction_theta_full     0.999
_diffrn_reflns_limit_h_min     -33
_diffrn_reflns_limit_h_max     33
_diffrn_reflns_limit_k_min     -11
_diffrn_reflns_limit_k_max     11
_diffrn_reflns_limit_l_min     -20
_diffrn_reflns_limit_l_max     20
_diffrn_standards_number     0
_diffrn_standards_interval_count     0
_diffrn_standards_interval_time     0
_diffrn_standards_decay_%     0
_reflns_number_total     3916
_reflns_number_gt     3427
_reflns_threshold_expression     I>2\s(I)
_refine_ls_structure_factor_coef     Fsqd
_refine_ls_matrix_type     full
_refine_ls_R_factor_all     0.0382
_refine_ls_R_factor_gt     0.0312
_refine_ls_wR_factor_gt     0.0937
_refine_ls_wR_factor_ref     0.0979
_refine_ls_goodness_of_fit_ref     1.236
_refine_ls_restrained_S_all     1.236
_refine_ls_number_reflns     3916
_refine_ls_number_parameters     181
_refine_ls_number_restraints     0
_refine_ls_hydrogen_treatment     constr
_refine_ls_weighting_scheme     calc
_refine_ls_weighting_details
             'calc w=1/[\s^2^(Fo^2^)+(0.05P)^2^+5.00P] where P=(Fo^2^+2Fc^2^)/3'
_atom_sites_solution_hydrogens     geom
_atom_sites_solution_primary     direct
_atom_sites_solution_secondary     difmap
_refine_ls_shift/su_max     0.001
_refine_ls_shift/su_mean     0.001
_refine_diff_density_max     1.276
_refine_diff_density_min     -1.034
_refine_ls_extinction_method     none
_refine_ls_extinction_coef     ?
loop_
    _atom_type_symbol
    _atom_type_description
    _atom_type_scat_dispersion_real
    _atom_type_scat_dispersion_imag
    _atom_type_scat_source
    'C' 'C' 0.0033 0.0016
                         'International Tables Vol C Tables 4.2.6.8 and 6.1.1.4'
    'H' 'H' 0.0000 0.0000
                         'International Tables Vol C Tables 4.2.6.8 and 6.1.1.4'
    'N' 'N' 0.0061 0.0033
                         'International Tables Vol C Tables 4.2.6.8 and 6.1.1.4'
    'Cl' 'Cl' 0.1484 0.1585
                         'International Tables Vol C Tables 4.2.6.8 and 6.1.1.4'
    'Br' 'Br' -0.2901 2.4595
                         'International Tables Vol C Tables 4.2.6.8 and 6.1.1.4'
    'Sn' 'Sn' -0.6537 1.4246
                         'International Tables Vol C Tables 4.2.6.8 and 6.1.1.4'
_computing_data_collection     'APEX2 (Bruker, 2008)'
_computing_cell_refinement     'SAINT (Bruker, 2008)'
_computing_data_reduction     'SAINT (Bruker, 2008)'
_computing_structure_solution     'SHELXS97 (Sheldrick, 2008)'
_computing_structure_refinement     'SHELXL97 (Sheldrick, 2008)'
_computing_molecular_graphics     'X-SEED (Barbour, 2001)'
_computing_publication_material     'publCIF (Westrip, 2009)'
loop_
    _atom_site_type_symbol
    _atom_site_label
    _atom_site_fract_x
    _atom_site_fract_y
    _atom_site_fract_z
    _atom_site_U_iso_or_equiv
    _atom_site_adp_type
    _atom_site_calc_flag
    _atom_site_refinement_flags
    _atom_site_occupancy
    _atom_site_disorder_assembly
    _atom_site_disorder_group
    Sn Sn1 0.2500 0.7500 0.5000 0.02955(10) Uani d S 1 . .
    Br Br1 0.183541(17) 0.69102(4) 0.59433(3) 0.04572(12) Uani d . 1 . .
    Br Br2 0.292712(17) 0.99167(4) 0.60875(3) 0.04584(12) Uani d . 1 . .
    Cl Cl1 0.45173(6) 0.34442(18) 0.80689(10) 0.0818(4) Uani d . 1 . .
    N N1 0.13915(14) 0.2207(3) 0.5931(2) 0.0400(7) Uani d . 1 . .
    C C1 0.31591(13) 0.6149(3) 0.5957(2) 0.0295(6) Uani d . 1 . .
    C C2 0.30386(17) 0.4780(4) 0.6223(3) 0.0422(8) Uani d . 1 . .
    H H2 0.2670 0.4426 0.5964 0.051 Uiso calc R 1 . .
    C C3 0.34514(18) 0.3939(4) 0.6858(3) 0.0466(9) Uani d . 1 . .
    H H3 0.3366 0.3028 0.7037 0.056 Uiso calc R 1 . .
    C C4 0.39961(17) 0.4473(5) 0.7226(3) 0.0473(9) Uani d . 1 . .
    C C5 0.41310(16) 0.5804(5) 0.6971(3) 0.0518(10) Uani d . 1 . .
    H H5 0.4502 0.6141 0.7222 0.062 Uiso calc R 1 . .
    C C6 0.37092(15) 0.6646(4) 0.6334(3) 0.0420(8) Uani d . 1 . .
    H H6 0.3798 0.7556 0.6158 0.050 Uiso calc R 1 . .
    C C7 0.08627(16) 0.2803(4) 0.5981(2) 0.0383(8) Uani d . 1 . .
    C C8 0.0346(2) 0.2255(6) 0.5397(4) 0.0658(13) Uani d . 1 . .
    H H8 0.0325 0.1501 0.4988 0.079 Uiso calc R 1 . .
    C C9 -0.0136(2) 0.2830(8) 0.5424(5) 0.0817(17) Uani d . 1 . .
    H H9 -0.0485 0.2469 0.5022 0.098 Uiso calc R 1 . .
    C C10 -0.0121(2) 0.3909(6) 0.6018(4) 0.0702(14) Uani d . 1 . .
    H H10 -0.0454 0.4290 0.6026 0.084 Uiso calc R 1 . .
    C C11 0.0390(3) 0.4433(6) 0.6607(4) 0.0732(15) Uani d . 1 . .
    H H11 0.0403 0.5161 0.7027 0.088 Uiso calc R 1 . .
    C C12 0.0888(2) 0.3908(5) 0.6594(3) 0.0564(11) Uani d . 1 . .
    H H12 0.1233 0.4291 0.6990 0.068 Uiso calc R 1 . .
    C C13 0.1911(2) 0.2531(7) 0.6789(3) 0.0683(14) Uani d . 1 . .
    H H13A 0.1960 0.3575 0.6867 0.102 Uiso calc R 1 . .
    H H13B 0.2236 0.2107 0.6731 0.102 Uiso calc R 1 . .
    H H13C 0.1867 0.2115 0.7313 0.102 Uiso calc R 1 . .
    C C14 0.1361(2) 0.0572(5) 0.5795(5) 0.0728(15) Uani d . 1 . .
    H H14A 0.1059 0.0337 0.5218 0.109 Uiso calc R 1 . .
    H H14B 0.1292 0.0111 0.6286 0.109 Uiso calc R 1 . .
    H H14C 0.1712 0.0222 0.5795 0.109 Uiso calc R 1 . .
    C C15 0.1479(2) 0.2913(6) 0.5144(3) 0.0573(11) Uani d . 1 . .
    H H15A 0.1171 0.2660 0.4577 0.086 Uiso calc R 1 . .
    H H15B 0.1827 0.2570 0.5129 0.086 Uiso calc R 1 . .
    H H15C 0.1494 0.3961 0.5221 0.086 Uiso calc R 1 . .
loop_
    _atom_site_aniso_label
    _atom_site_aniso_U_11
    _atom_site_aniso_U_22
    _atom_site_aniso_U_33
    _atom_site_aniso_U_12
    _atom_site_aniso_U_13
    _atom_site_aniso_U_23
    Sn1 0.02499(16) 0.03104(17) 0.03048(17) 0.00219(11) 0.00875(12) 0.00523(11)
    Br1 0.0450(2) 0.0460(2) 0.0533(2) 0.00187(16) 0.02717(18) 0.00690(16)
    Br2 0.0481(2) 0.0417(2) 0.0424(2) -0.00224(16) 0.01229(17) -0.00120(15)
    Cl1 0.0651(8) 0.0921(9) 0.0723(8) 0.0379(7) 0.0105(6) 0.0363(7)
    N1 0.0452(18) 0.0404(15) 0.0392(16) -0.0008(13) 0.0219(14) 0.0015(12)
    C1 0.0289(15) 0.0301(14) 0.0286(14) 0.0038(12) 0.0105(12) 0.0032(11)
    C2 0.040(2) 0.0401(18) 0.0415(19) -0.0019(16) 0.0111(16) 0.0051(15)
    C3 0.055(2) 0.0371(18) 0.043(2) 0.0073(17) 0.0149(18) 0.0098(15)
    C4 0.044(2) 0.053(2) 0.0394(19) 0.0212(18) 0.0114(16) 0.0108(17)
    C5 0.0280(18) 0.062(3) 0.057(2) 0.0037(18) 0.0080(17) 0.010(2)
    C6 0.0301(17) 0.0438(19) 0.048(2) 0.0015(15) 0.0110(15) 0.0100(16)
    C7 0.040(2) 0.0405(18) 0.0363(18) -0.0006(15) 0.0168(16) 0.0021(14)
    C8 0.049(3) 0.081(3) 0.058(3) -0.008(2) 0.012(2) -0.021(2)
    C9 0.039(3) 0.102(4) 0.089(4) -0.008(3) 0.010(3) -0.007(3)
    C10 0.053(3) 0.069(3) 0.099(4) 0.012(2) 0.041(3) 0.016(3)
    C11 0.083(4) 0.055(3) 0.098(4) 0.009(3) 0.053(3) -0.009(3)
    C12 0.051(2) 0.051(2) 0.068(3) -0.005(2) 0.024(2) -0.014(2)
    C13 0.047(3) 0.105(4) 0.047(2) 0.016(3) 0.013(2) -0.003(2)
    C14 0.082(4) 0.040(2) 0.120(5) 0.001(2) 0.065(4) -0.001(3)
    C15 0.070(3) 0.064(3) 0.051(2) -0.006(2) 0.038(2) 0.004(2)
loop_
    _geom_bond_atom_site_label_1
    _geom_bond_atom_site_label_2
    _geom_bond_site_symmetry_2
    _geom_bond_distance
    _geom_bond_publ_flag
    Sn1 C1 7_566 2.156(3) ?
    Sn1 C1 . 2.156(3) y
    Sn1 Br1 . 2.7368(4) y
    Sn1 Br1 7_566 2.7368(4) ?
    Sn1 Br2 7_566 2.7386(4) ?
    Sn1 Br2 . 2.7386(4) y
    Cl1 C4 . 1.743(4) ?
    N1 C14 . 1.499(5) ?
    N1 C15 . 1.495(5) ?
    N1 C7 . 1.499(5) ?
    N1 C13 . 1.510(6) ?
    C1 C6 . 1.379(5) ?
    C1 C2 . 1.389(5) ?
    C2 C3 . 1.371(5) ?
    C2 H2 . 0.9300 ?
    C3 C4 . 1.378(6) ?
    C3 H3 . 0.9300 ?
    C4 C5 . 1.364(6) ?
    C5 C6 . 1.384(5) ?
    C5 H5 . 0.9300 ?
    C6 H6 . 0.9300 ?
    C7 C12 . 1.380(6) ?
    C7 C8 . 1.380(6) ?
    C8 C9 . 1.365(8) ?
    C8 H8 . 0.9300 ?
    C9 C10 . 1.349(8) ?
    C9 H9 . 0.9300 ?
    C10 C11 . 1.362(8) ?
    C10 H10 . 0.9300 ?
    C11 C12 . 1.377(7) ?
    C11 H11 . 0.9300 ?
    C12 H12 . 0.9300 ?
    C13 H13A . 0.9600 ?
    C13 H13B . 0.9600 ?
    C13 H13C . 0.9600 ?
    C14 H14A . 0.9600 ?
    C14 H14B . 0.9600 ?
    C14 H14C . 0.9600 ?
    C15 H15A . 0.9600 ?
    C15 H15B . 0.9600 ?
    C15 H15C . 0.9600 ?
loop_
    _geom_angle_atom_site_label_1
    _geom_angle_atom_site_label_2
    _geom_angle_atom_site_label_3
    _geom_angle_site_symmetry_1
    _geom_angle_site_symmetry_3
    _geom_angle
    _geom_angle_publ_flag
    C1 Sn1 C1 7_566 . 180.0000(10)
                                 ?
    C1 Sn1 Br1 7_566 . 90.29(8) ?
    C1 Sn1 Br1 . . 89.71(8) ?
    C1 Sn1 Br1 7_566 7_566 89.71(8) ?
    C1 Sn1 Br1 . 7_566 90.29(8) ?
    Br1 Sn1 Br1 . 7_566 180.0 ?
    C1 Sn1 Br2 7_566 7_566 90.43(8) ?
    C1 Sn1 Br2 . 7_566 89.57(8) ?
    Br1 Sn1 Br2 . 7_566 90.173(13) ?
    Br1 Sn1 Br2 7_566 7_566 89.827(12) ?
    C1 Sn1 Br2 7_566 . 89.57(8) ?
    C1 Sn1 Br2 . . 90.43(8) ?
    Br1 Sn1 Br2 . . 89.827(12) ?
    Br1 Sn1 Br2 7_566 . 90.173(13) ?
    Br2 Sn1 Br2 7_566 . 180.000(10) ?
    C14 N1 C15 . . 108.9(4) ?
    C14 N1 C7 . . 111.7(3) ?
    C15 N1 C7 . . 109.3(3) ?
    C14 N1 C13 . . 107.4(4) ?
    C15 N1 C13 . . 107.0(4) ?
    C7 N1 C13 . . 112.5(3) ?
    C6 C1 C2 . . 118.6(3) ?
    C6 C1 Sn1 . . 120.4(2) ?
    C2 C1 Sn1 . . 121.0(3) ?
    C3 C2 C1 . . 121.4(4) ?
    C3 C2 H2 . . 119.3 ?
    C1 C2 H2 . . 119.3 ?
    C2 C3 C4 . . 118.6(4) ?
    C2 C3 H3 . . 120.7 ?
    C4 C3 H3 . . 120.7 ?
    C5 C4 C3 . . 121.6(3) ?
    C5 C4 Cl1 . . 119.5(3) ?
    C3 C4 Cl1 . . 118.8(3) ?
    C4 C5 C6 . . 119.2(4) ?
    C4 C5 H5 . . 120.4 ?
    C6 C5 H5 . . 120.4 ?
    C5 C6 C1 . . 120.6(4) ?
    C5 C6 H6 . . 119.7 ?
    C1 C6 H6 . . 119.7 ?
    C12 C7 C8 . . 119.8(4) ?
    C12 C7 N1 . . 120.8(4) ?
    C8 C7 N1 . . 119.4(4) ?
    C9 C8 C7 . . 119.4(5) ?
    C9 C8 H8 . . 120.3 ?
    C7 C8 H8 . . 120.3 ?
    C8 C9 C10 . . 121.7(5) ?
    C8 C9 H9 . . 119.1 ?
    C10 C9 H9 . . 119.1 ?
    C11 C10 C9 . . 118.9(5) ?
    C11 C10 H10 . . 120.5 ?
    C9 C10 H10 . . 120.5 ?
    C10 C11 C12 . . 121.5(5) ?
    C10 C11 H11 . . 119.2 ?
    C12 C11 H11 . . 119.2 ?
    C11 C12 C7 . . 118.6(5) ?
    C11 C12 H12 . . 120.7 ?
    C7 C12 H12 . . 120.7 ?
    N1 C13 H13A . . 109.5 ?
    N1 C13 H13B . . 109.5 ?
    H13A C13 H13B . . 109.5 ?
    N1 C13 H13C . . 109.5 ?
    H13A C13 H13C . . 109.5 ?
    H13B C13 H13C . . 109.5 ?
    N1 C14 H14A . . 109.5 ?
    N1 C14 H14B . . 109.5 ?
    H14A C14 H14B . . 109.5 ?
    N1 C14 H14C . . 109.5 ?
    H14A C14 H14C . . 109.5 ?
    H14B C14 H14C . . 109.5 ?
    N1 C15 H15A . . 109.5 ?
    N1 C15 H15B . . 109.5 ?
    H15A C15 H15B . . 109.5 ?
    N1 C15 H15C . . 109.5 ?
    H15A C15 H15C . . 109.5 ?
    H15B C15 H15C . . 109.5 ?
loop_
    _geom_torsion_atom_site_label_1
    _geom_torsion_atom_site_label_2
    _geom_torsion_atom_site_label_3
    _geom_torsion_atom_site_label_4
    _geom_torsion_site_symmetry_1
    _geom_torsion_site_symmetry_2
    _geom_torsion_site_symmetry_3
    _geom_torsion_site_symmetry_4
    _geom_torsion
    _geom_torsion_publ_flag
    Br1 Sn1 C1 C6 . . . . -133.2(3) ?
    Br1 Sn1 C1 C6 7_566 . . . 46.8(3) ?
    Br2 Sn1 C1 C6 7_566 . . . 136.6(3) ?
    Br2 Sn1 C1 C6 . . . . -43.4(3) ?
    Br1 Sn1 C1 C2 . . . . 45.3(3) ?
    Br1 Sn1 C1 C2 7_566 . . . -134.7(3) ?
    Br2 Sn1 C1 C2 7_566 . . . -44.8(3) ?
    Br2 Sn1 C1 C2 . . . . 135.2(3) ?
    C6 C1 C2 C3 . . . . 1.2(6) ?
    Sn1 C1 C2 C3 . . . . -177.4(3) ?
    C1 C2 C3 C4 . . . . -0.8(6) ?
    C2 C3 C4 C5 . . . . -0.2(6) ?
    C2 C3 C4 Cl1 . . . . 177.4(3) ?
    C3 C4 C5 C6 . . . . 0.7(7) ?
    Cl1 C4 C5 C6 . . . . -176.9(3) ?
    C4 C5 C6 C1 . . . . -0.2(7) ?
    C2 C1 C6 C5 . . . . -0.7(6) ?
    Sn1 C1 C6 C5 . . . . 177.9(3) ?
    C14 N1 C7 C12 . . . . 140.8(5) ?
    C15 N1 C7 C12 . . . . -98.7(5) ?
    C13 N1 C7 C12 . . . . 20.0(5) ?
    C14 N1 C7 C8 . . . . -40.4(6) ?
    C15 N1 C7 C8 . . . . 80.2(5) ?
    C13 N1 C7 C8 . . . . -161.2(4) ?
    C12 C7 C8 C9 . . . . 0.9(8) ?
    N1 C7 C8 C9 . . . . -178.0(5) ?
    C7 C8 C9 C10 . . . . -1.0(10) ?
    C8 C9 C10 C11 . . . . -0.1(10) ?
    C9 C10 C11 C12 . . . . 1.4(9) ?
    C10 C11 C12 C7 . . . . -1.5(8) ?
    C8 C7 C12 C11 . . . . 0.3(7) ?
    N1 C7 C12 C11 . . . . 179.2(4) ?
loop_
    _geom_hbond_atom_site_label_D
    _geom_hbond_atom_site_label_H
    _geom_hbond_atom_site_label_A
    _geom_hbond_site_symmetry_A
    _geom_hbond_distance_DH
    _geom_hbond_distance_HA
    _geom_hbond_distance_DA
    _geom_hbond_angle_DHA
    _geom_hbond_publ_flag
    C15 H15C Br1 . 0.96 2.91 3.839(5) 163 y
