# Supplementary material for: Bis(trimethyl­phenyl­ammonium) tetra­bromidobis(4-chloro­phen­yl)stannate(IV)
Source: Acta Crystallogr Sect E Struct Rep Online. 2009 Nov 25;65(Pt 12):m1677. doi: 10.1107/S160053680904940X (PMC2971998; doi:10.1107/S160053680904940X)
Supplement: Supplementary file 2 [file e-65-m1677-Isup2.hkl]

# 
# h,k,l, Fc-squared, Fo-squared, sigma(Fo-squared) and status flag 
# 
data_I
_shelx_title '  C2/c' 
_shelx_refln_list_code          4 
_shelx_F_calc_maximum      571.22 
_exptl_crystal_F_000      1816.00 
_reflns_d_resolution_high  0.7696 
 
loop_ 
 _symmetry_equiv_pos_as_xyz 
 'x, y, z' 
 '-x, y, -z+1/2' 
 'x+1/2, y+1/2, z' 
 '-x+1/2, y+1/2, -z+1/2' 
 '-x, -y, -z' 
 'x, -y, z-1/2' 
 '-x+1/2, -y+1/2, -z' 
 'x+1/2, -y+1/2, z-1/2' 
 
_cell_length_a    25.7930 
_cell_length_b     9.0937 
_cell_length_c    15.8303 
_cell_angle_alpha  90.000 
_cell_angle_beta  113.415 
_cell_angle_gamma  90.000 
 
_shelx_F_squared_multiplier     1.000 
 
loop_ 
 _refln_index_h 
 _refln_index_k 
 _refln_index_l 
 _refln_F_squared_calc 
 _refln_F_squared_meas 
 _refln_F_squared_sigma 
 _refln_observed_status 
   2   0   0   164891.91   123978.33   2680.58 o 
   4   0   0    20781.86    20845.93    449.34 o 
   6   0   0    13935.13    12585.01    276.41 o 
   8   0   0    45272.86    43523.26    979.80 o 
  10   0   0     6202.42     4822.59    152.39 o 
  12   0   0     1527.36     1056.15     71.70 o 
  14   0   0    22511.81    25634.63    831.63 o 
  16   0   0    24672.44    26887.14    591.83 o 
  18   0   0    36446.38    37793.92    820.68 o 
  20   0   0    16462.80    16417.82    382.60 o 
  22   0   0       44.11       29.48     66.79 o 
  24   0   0     5318.67     5477.54    138.39 o 
  26   0   0     6192.23     6107.48    150.35 o 
  28   0   0     3646.84     4005.51    132.01 o 
  30   0   0     5669.20     5612.51    158.23 o 
   1   1   0       86.34      214.67      5.88 o 
   3   1   0     8378.40     5780.40     60.50 o 
   5   1   0   113023.95   108172.70   1159.49 o 
   7   1   0    39206.56    36495.83    675.04 o 
   9   1   0    14968.24    14255.54    186.39 o 
  11   1   0     2864.70     2643.24     47.97 o 
  13   1   0     2369.62     1901.33     43.99 o 
  15   1   0     8256.20     8038.94    142.78 o 
  17   1   0     5490.54     5104.95     79.87 o 
  19   1   0     2234.35     2086.94     63.30 o 
  21   1   0     3117.80     3461.19     83.65 o 
  23   1   0       19.32       20.48     41.87 o 
  25   1   0       11.20      -10.57     56.46 o 
  27   1   0      275.14      327.43     49.03 o 
  29   1   0      863.28     1055.97     78.68 o 
   0   2   0    48077.50    57229.98   1452.52 o 
   2   2   0     1929.05     2765.50     38.55 o 
   4   2   0     2090.72     3106.88     40.09 o 
   6   2   0      126.89       36.71     13.05 o 
   8   2   0    12817.50    14060.96    153.76 o 
  10   2   0    74167.09    77048.98    852.79 o 
  12   2   0    79278.72    77619.10    910.28 o 
  14   2   0    77725.13    75582.45    887.53 o 
  16   2   0    54736.83    54224.20    640.25 o 
  18   2   0    10893.00    11266.36    169.37 o 
  20   2   0       30.46       48.53     37.60 o 
  22   2   0     2351.48     2356.92     70.52 o 
  24   2   0      826.74      936.98     66.55 o 
  26   2   0      372.98      283.42     69.82 o 
  28   2   0     2208.60     2036.05    137.71 o 
  30   2   0     4797.09     4747.95    125.57 o 
   1   3   0     1465.28     1746.90     22.20 o 
   3   3   0     5988.25     6729.13     83.37 o 
   5   3   0     2030.38     1992.35     31.72 o 
   7   3   0    19484.43    17447.31    179.83 o 
   9   3   0     8818.68     6647.93     86.04 o 
  11   3   0    68242.36    71566.56    800.26 o 
  13   3   0       88.64      169.89     17.28 o 
  15   3   0     6197.10     5843.85     86.25 o 
  17   3   0    14567.77    14061.23    204.99 o 
  19   3   0    24627.59    24389.76    337.80 o 
  21   3   0     4450.75     4513.85    138.42 o 
  23   3   0      501.61      579.44     68.88 o 
  25   3   0     2741.45     2970.87    113.01 o 
  27   3   0     2917.65     3166.90    126.99 o 
  29   3   0     1258.41     1497.87    143.33 o 
   0   4   0   101839.81   103058.13   1513.00 o 
   2   4   0   118685.09   115409.14   1121.55 o 
   4   4   0    38729.00    40970.47    432.00 o 
   6   4   0    10245.97    11743.73    133.91 o 
   8   4   0     1970.01     2542.83     38.20 o 
  10   4   0     2166.81     1520.21     29.08 o 
  12   4   0      397.34      416.68     24.15 o 
  14   4   0       49.63       48.81     18.58 o 
  16   4   0     3603.24     3846.46     86.91 o 
  18   4   0    12069.08    11724.69    231.47 o 
  20   4   0    10416.62    10318.82    215.19 o 
  22   4   0    13796.49    13529.08    456.54 o 
  24   4   0     5776.57     5705.03    153.52 o 
  26   4   0     4868.44     5190.22    152.19 o 
  28   4   0     2507.13     2585.71    119.46 o 
   1   5   0     7732.80     7145.44     81.40 o 
   3   5   0    67560.84    64951.12    620.50 o 
   5   5   0    62916.43    59204.23    676.21 o 
   7   5   0    20813.24    19064.93    213.40 o 
   9   5   0       23.16       53.97     15.76 o 
  11   5   0    10945.07    10970.24    120.44 o 
  13   5   0     7455.56     6919.77     83.34 o 
  15   5   0     1648.00     1438.40     72.40 o 
  17   5   0      857.24      755.74     61.24 o 
  19   5   0      132.01      152.86     56.14 o 
  21   5   0        3.02      -31.99     62.18 o 
  23   5   0       81.44       70.44     65.35 o 
  25   5   0       77.72       45.48     73.77 o 
  27   5   0      240.75      192.01     82.21 o 
   0   6   0     3763.05     2629.81     57.03 o 
   2   6   0     2664.84     2100.57     38.89 o 
   4   6   0      809.90      921.85     36.02 o 
   6   6   0    20281.27    20883.16    233.99 o 
   8   6   0    51262.05    51291.90    558.36 o 
  10   6   0    27755.22    28035.88    312.58 o 
  12   6   0    33353.24    34081.09    378.27 o 
  14   6   0     7502.92     7523.39    169.62 o 
  16   6   0      955.32     1079.32     69.71 o 
  18   6   0     4382.12     4234.19    128.04 o 
  20   6   0     1101.20     1057.83     76.66 o 
  22   6   0     1246.77     1059.85    145.90 o 
  24   6   0      426.15      166.69     77.58 o 
  26   6   0      111.73      -10.74     91.40 o 
   1   7   0      275.16      251.65     20.69 o 
   3   7   0     1498.52     1364.73     32.71 o 
   5   7   0      527.85      417.13     20.97 o 
   7   7   0     3001.03     3002.88     48.40 o 
   9   7   0     8869.10     8777.78    111.66 o 
  11   7   0     2137.13     2151.45     56.50 o 
  13   7   0      419.32      433.09     42.27 o 
  15   7   0     2101.82     2262.41     95.58 o 
  17   7   0     5470.82     5477.28    142.61 o 
  19   7   0     3652.97     3852.96    125.21 o 
  21   7   0     1916.09     1878.64    121.90 o 
  23   7   0       12.19        7.90     82.33 o 
   0   8   0     5025.25     5151.63    115.66 o 
   2   8   0     8496.05     8622.76    110.19 o 
   4   8   0    15731.41    15648.03    164.70 o 
   6   8   0    10271.14    10381.63    124.78 o 
   8   8   0     5868.16     5931.36     82.11 o 
  10   8   0      627.23      592.51     32.82 o 
  12   8   0      113.40      163.11     39.46 o 
  14   8   0      585.79      730.53     50.65 o 
  16   8   0      177.07      220.15     62.49 o 
  18   8   0     1738.63     1833.84    108.19 o 
  20   8   0     4968.78     5469.19    161.57 o 
  22   8   0     6938.29     8129.56    203.66 o 
   1   9   0      800.35      721.77     28.49 o 
   3   9   0      451.03      426.19     28.31 o 
   5   9   0      364.20      469.19     32.06 o 
   7   9   0     3274.26     3319.57     67.90 o 
   9   9   0     3138.23     3133.99     75.41 o 
  11   9   0      308.07      322.94     40.43 o 
  13   9   0        7.26       29.69     49.95 o 
  15   9   0      900.02      859.94     58.24 o 
  17   9   0      989.35     1256.97    133.65 o 
  19   9   0     1151.64     1291.55     98.47 o 
   0  10   0     1396.27     1527.55     65.88 o 
   2  10   0      677.02      669.55     33.40 o 
   4  10   0      901.47      836.86     38.82 o 
   6  10   0     6323.02     6350.79    124.78 o 
   8  10   0     9469.63     9923.98    160.27 o 
  10  10   0     8813.19     9210.00    182.91 o 
  12  10   0     1910.52     2141.16    132.04 o 
  14  10   0     2025.09     2010.41    136.01 o 
  16  10   0      605.52      601.81    121.63 o 
   1  11   0      395.49      344.61     75.10 o 
   3  11   0     2335.75     2467.79    106.69 o 
   5  11   0     2662.47     2882.74    170.45 o 
   7  11   0      618.30      665.96    111.12 o 
  11  11   0      165.44      164.35     86.16 o 
 -31   1   1     2315.57     2248.69     97.61 o 
 -29   1   1     6074.53     5700.25    109.71 o 
 -27   1   1     6024.23     6012.36    120.42 o 
 -25   1   1     5858.82     5646.22    112.45 o 
 -23   1   1       28.50       64.53     43.11 o 
 -21   1   1      302.78      377.68     41.91 o 
 -19   1   1     1802.83     2130.35     71.09 o 
 -17   1   1     8800.45     9352.59    139.11 o 
 -15   1   1    46574.73    47354.36    642.63 o 
 -13   1   1    78789.32    78781.22   1051.44 o 
 -11   1   1    11243.11    10876.11    150.63 o 
  -9   1   1    23234.96    26685.77    354.16 o 
  -7   1   1     6053.01     5404.56     71.19 o 
  -5   1   1     4518.50     6632.90     78.00 o 
  -3   1   1    77771.44    86447.94   2953.22 o 
  -1   1   1    85301.93    84833.12   1875.61 o 
   1   1   1    70285.34    71921.49    835.10 o 
   3   1   1    97563.12    99418.93   1152.19 o 
   5   1   1    62316.94    67443.71    794.02 o 
   7   1   1      450.05      976.11     41.56 o 
   9   1   1    13877.94    13047.83    178.60 o 
  11   1   1     4043.02     5043.84     77.77 o 
  13   1   1    15429.47    16482.28    312.25 o 
  15   1   1    62466.16    65258.23   1019.26 o 
  17   1   1    49034.23    49699.30    660.56 o 
  19   1   1     1038.81     1103.93     48.72 o 
  21   1   1     4841.41     4743.08     96.53 o 
  23   1   1      129.00      163.06     38.67 o 
  25   1   1     1047.58     1027.15     63.16 o 
  27   1   1      770.60      666.35     65.35 o 
  29   1   1     3233.38     3174.89    108.60 o 
 -30   2   1      286.98      336.40     93.00 o 
 -28   2   1       41.31       73.11     69.44 o 
 -26   2   1      630.22      674.33     54.85 o 
 -24   2   1     1257.43     1300.28     58.28 o 
 -22   2   1       84.54      116.43     41.65 o 
 -20   2   1     2317.63     2394.16     74.48 o 
 -18   2   1     9187.11     9060.82    155.25 o 
 -16   2   1     4796.29     4952.37     81.53 o 
 -14   2   1      184.46      241.84     27.53 o 
 -12   2   1     1732.56     1615.56     57.66 o 
 -10   2   1    10021.95     9351.31    120.40 o 
  -8   2   1     3058.43     3440.95     45.22 o 
  -6   2   1        6.81       47.80      6.99 o 
  -4   2   1    10262.04    10225.07    116.85 o 
  -2   2   1    48136.51    49979.34    683.35 o 
   0   2   1     5921.92     7004.71     74.91 o 
   2   2   1    11162.89    13254.72    154.08 o 
   4   2   1    53337.58    54534.98    626.99 o 
   6   2   1    19578.69    19509.27    199.57 o 
   8   2   1      265.40      455.84     14.94 o 
  10   2   1      950.81     1264.32     31.65 o 
  12   2   1    15120.27    14371.69    178.40 o 
  14   2   1     1280.36     1024.90     37.18 o 
  16   2   1     4463.06     4202.02     78.83 o 
  18   2   1      177.58      229.52     36.67 o 
  20   2   1     4285.57     4299.83     95.56 o 
  22   2   1     1751.47     1653.18     77.83 o 
  24   2   1      242.50      156.52     62.86 o 
  26   2   1      529.19      614.33     99.94 o 
  28   2   1      295.61      270.13     63.07 o 
 -29   3   1     2625.04     2416.71    122.32 o 
 -27   3   1     2180.28     2325.58    111.32 o 
 -25   3   1     2848.51     2801.66    109.79 o 
 -23   3   1     2799.09     2505.32     78.11 o 
 -21   3   1     3485.31     3449.54    107.26 o 
 -19   3   1      793.58      826.85     45.26 o 
 -17   3   1     8342.37     8484.98    133.49 o 
 -15   3   1    27646.90    27724.04    357.98 o 
 -13   3   1    26092.35    26632.75    304.51 o 
 -11   3   1    34139.90    35616.07    401.98 o 
  -9   3   1    12211.99    14398.72    150.48 o 
  -7   3   1     4973.94     5995.52     72.11 o 
  -5   3   1     5453.57     6671.98     79.30 o 
  -3   3   1    27724.25    31740.47    322.22 o 
  -1   3   1    18242.63    19100.11    200.18 o 
   1   3   1    36863.73    40452.29    413.84 o 
   3   3   1    33517.93    35961.33    412.04 o 
   5   3   1    20301.49    22655.56    289.51 o 
   7   3   1    24978.10    29264.51    338.65 o 
   9   3   1     7705.68     8795.98     95.89 o 
  11   3   1     5148.78     5929.82     83.94 o 
  13   3   1    16265.72    17369.80    215.08 o 
  15   3   1    14006.06    14240.62    193.80 o 
  17   3   1    13055.65    13083.38    191.81 o 
  19   3   1     5699.97     5591.06    144.51 o 
  21   3   1     3349.66     3237.12    122.35 o 
  23   3   1      484.63      544.05     71.59 o 
  25   3   1      911.05      776.42    121.05 o 
  27   3   1     2032.61     1889.37    107.02 o 
  29   3   1     1140.09     1094.07     74.50 o 
 -28   4   1        7.80       22.48     86.95 o 
 -26   4   1     2151.81     2052.27    108.50 o 
 -24   4   1     1902.04     1675.50    114.37 o 
 -22   4   1       60.66       11.26     54.41 o 
 -20   4   1     1932.89     1775.84    153.75 o 
 -18   4   1    12293.09    11739.57    194.18 o 
 -16   4   1     7646.40     7612.10    134.41 o 
 -14   4   1     2057.19     1891.37     38.66 o 
 -12   4   1    14839.51    14714.42    173.10 o 
 -10   4   1    32913.30    31754.31    324.04 o 
  -8   4   1     9801.04     9139.30    106.82 o 
  -6   4   1      299.48      277.84     18.53 o 
  -4   4   1     6841.25     6302.02     70.61 o 
  -2   4   1    26656.51    25363.55    248.27 o 
   0   4   1    17193.65    16783.83    192.33 o 
   2   4   1     3476.40     4401.45     52.43 o 
   4   4   1    13122.40    12756.42    151.86 o 
   6   4   1    31887.38    32259.64    342.95 o 
   8   4   1       68.03      215.86     13.65 o 
  10   4   1      353.24      342.62     20.15 o 
  12   4   1    10622.63    10296.58    114.36 o 
  14   4   1     2836.37     2766.66     53.75 o 
  16   4   1      204.62      240.99     69.13 o 
  18   4   1     2132.26     2416.68     94.74 o 
  20   4   1     5352.63     5294.32    157.56 o 
  22   4   1      421.01      481.37     71.53 o 
  24   4   1        2.81      -50.85     64.02 o 
  26   4   1     1034.36     1278.79     98.75 o 
  28   4   1     1575.43     1694.76    172.51 o 
 -27   5   1     1361.51     1177.92    133.44 o 
 -25   5   1     3742.04     3465.10    171.41 o 
 -23   5   1     3691.35     3482.89    162.25 o 
 -21   5   1    11887.35    11588.34    237.19 o 
 -19   5   1     2333.59     2352.26    118.49 o 
 -17   5   1     2106.46     2214.52     89.12 o 
 -15   5   1      805.21     1001.15     48.89 o 
 -13   5   1     1711.87     1900.01     75.90 o 
 -11   5   1    12909.93    13773.07    147.91 o 
  -9   5   1     1087.11     1101.06     30.42 o 
  -7   5   1    36037.75    37474.18    487.08 o 
  -5   5   1    39107.38    41601.67    424.36 o 
  -3   5   1    28568.79    30914.46    301.68 o 
  -1   5   1    15413.10    15245.51    176.39 o 
   1   5   1      331.55      356.94     14.34 o 
   3   5   1    23759.54    26904.40    279.12 o 
   5   5   1     7966.09     8585.90    107.96 o 
   7   5   1    12234.18    13652.28    151.42 o 
   9   5   1    15635.05    15840.22    167.07 o 
  11   5   1     2966.13     3309.94     53.51 o 
  13   5   1     9441.11    10156.86    125.16 o 
  15   5   1     1569.46     1616.18     80.35 o 
  17   5   1     3223.08     3265.24    104.17 o 
  19   5   1     3804.83     3620.87    117.77 o 
  21   5   1     4789.89     4660.89    138.27 o 
  23   5   1     7140.29     6691.27    168.23 o 
  25   5   1     1670.88     1495.88    160.50 o 
  27   5   1     1423.33     1431.71    157.30 o 
 -26   6   1      726.24      703.29     89.89 o 
 -24   6   1      590.87      657.66    104.66 o 
 -22   6   1      517.56      522.54    144.70 o 
 -20   6   1      493.32      548.05     71.81 o 
 -18   6   1     1672.95     1704.00     85.45 o 
 -16   6   1      626.43      683.77     59.74 o 
 -14   6   1      261.19      317.92     49.04 o 
 -12   6   1     2393.64     2307.22     58.31 o 
 -10   6   1      117.32      109.70     18.69 o 
  -8   6   1      264.35      219.75     21.98 o 
  -6   6   1      680.30      609.24     32.38 o 
  -4   6   1     9506.33     9472.28    102.81 o 
  -2   6   1    10666.26    10908.92    131.12 o 
   0   6   1     1285.24     1059.86     26.45 o 
   2   6   1     8602.82     8924.10    100.27 o 
   4   6   1    17705.36    17894.03    190.12 o 
   6   6   1    17908.04    17811.65    213.63 o 
   8   6   1      250.41      227.28     22.67 o 
  10   6   1     2729.38     2895.52     56.91 o 
  12   6   1     6795.75     6897.14     92.92 o 
  14   6   1     6974.89     6825.34    122.73 o 
  16   6   1      172.12      120.26     57.26 o 
  18   6   1      417.57      421.59     65.13 o 
  20   6   1     2612.64     2437.82    107.59 o 
  22   6   1     1350.22     1418.99    171.07 o 
  24   6   1        8.95      -41.42    105.12 o 
 -25   7   1      147.61       90.60    109.11 o 
 -23   7   1     2036.80     1991.68    112.47 o 
 -21   7   1     8232.70     7910.68    188.00 o 
 -19   7   1     5702.34     5811.31    202.83 o 
 -17   7   1     5406.05     5156.46    152.38 o 
 -15   7   1     1328.80     1238.14    107.93 o 
 -13   7   1     1026.51     1054.53     72.67 o 
 -11   7   1      456.38      497.45     28.97 o 
  -9   7   1     9989.15    10488.08    127.89 o 
  -7   7   1    25679.98    26413.52    287.07 o 
  -5   7   1    15514.06    15897.05    177.04 o 
  -3   7   1     5802.10     5864.65     76.33 o 
  -1   7   1     1176.12     1305.04     43.06 o 
   1   7   1     1537.18     1326.74     37.38 o 
   3   7   1     1161.90     1390.54     34.43 o 
   5   7   1     7889.33     8413.05    107.09 o 
   7   7   1    11495.68    11887.07    155.26 o 
   9   7   1    27370.89    27811.35    312.63 o 
  11   7   1    19929.35    20081.64    239.84 o 
  13   7   1     5937.58     6100.39    115.91 o 
  15   7   1      598.57      461.43     47.70 o 
  17   7   1       26.16       27.35     60.59 o 
  19   7   1      349.65      249.67     68.78 o 
  21   7   1      597.90      655.25    126.57 o 
  23   7   1     2259.43     2258.94    130.66 o 
 -22   8   1        2.16      -60.30     81.19 o 
 -20   8   1      669.37      765.42     79.83 o 
 -18   8   1      634.69      705.19     75.16 o 
 -16   8   1      725.82      666.88     66.32 o 
 -14   8   1       52.63      101.63     41.97 o 
 -12   8   1      571.98      706.98     44.09 o 
 -10   8   1       39.47       21.11     28.68 o 
  -8   8   1     6680.66     6787.64     90.04 o 
  -6   8   1      418.10      478.14     26.45 o 
  -4   8   1        0.68       67.36     23.34 o 
  -2   8   1       86.72       -4.30     23.61 o 
   0   8   1     1707.22     1535.95     43.82 o 
   2   8   1      569.13      534.26     24.81 o 
   4   8   1     1475.09     1685.12     43.62 o 
   6   8   1      199.32      223.87     28.65 o 
   8   8   1        0.45       14.45     24.81 o 
  10   8   1      467.17      495.32     34.52 o 
  12   8   1     1402.67     1413.83     65.67 o 
  14   8   1       14.42        0.99     44.67 o 
  16   8   1      296.94      411.37     64.79 o 
  18   8   1      345.24      321.16     77.04 o 
  20   8   1       60.48      -23.65     92.35 o 
 -19   9   1     2556.73     2690.59    147.67 o 
 -17   9   1      723.45      739.05     73.21 o 
 -15   9   1      174.91      251.72     65.40 o 
 -13   9   1      229.34      309.54     46.91 o 
 -11   9   1      271.77      172.88     38.69 o 
  -9   9   1     5285.07     5237.90    104.13 o 
  -7   9   1    10968.51    11004.75    165.78 o 
  -5   9   1    15398.88    15428.32    176.94 o 
  -3   9   1    10073.38    10028.12    112.90 o 
  -1   9   1     1813.88     1880.93     62.28 o 
   1   9   1      706.86      609.96     29.26 o 
   3   9   1        8.99       12.18     24.10 o 
   5   9   1     1146.04     1223.97     44.94 o 
   7   9   1     5057.06     4961.50     78.04 o 
   9   9   1     6614.58     6685.69    106.03 o 
  11   9   1     3677.03     3583.37    101.05 o 
  13   9   1      582.37      612.28     62.47 o 
  15   9   1      367.59      280.05     58.66 o 
  17   9   1       20.99       22.95     90.41 o 
  19   9   1     1168.58     1164.72     99.40 o 
 -16  10   1      274.69      361.52     90.37 o 
 -14  10   1       23.23      109.35     59.84 o 
 -12  10   1      382.96      436.22     58.68 o 
 -10  10   1     3281.09     3355.58     81.81 o 
  -8  10   1      948.55     1036.57     42.45 o 
  -6  10   1      252.29      253.32     33.02 o 
  -4  10   1       19.33      -10.72     28.09 o 
  -2  10   1      699.90      649.87     47.32 o 
   0  10   1     1273.88     1315.41     55.34 o 
   2  10   1      374.47      320.40     42.45 o 
   4  10   1        0.42      -18.92     38.85 o 
   6  10   1        3.59        3.42     40.77 o 
   8  10   1        8.02       54.44     44.81 o 
  10  10   1       38.27      108.45     51.69 o 
  12  10   1      183.13      246.31     62.64 o 
  14  10   1       61.92       72.50     70.69 o 
 -11  11   1     1822.35     1581.55    144.28 o 
  -9  11   1     1925.53     1626.53    141.67 o 
  -7  11   1     1936.37     1647.68    122.06 o 
  -5  11   1     1475.47     1397.17     86.87 o 
  -3  11   1      516.32      481.56     65.52 o 
  -1  11   1       95.52      -33.57     66.33 o 
   1  11   1      141.56       14.24     39.85 o 
   3  11   1       60.91       45.38     41.47 o 
   5  11   1     1444.83     1462.11    100.17 o 
   7  11   1     4964.19     5147.19    171.55 o 
   9  11   1     4128.95     4415.91    124.65 o 
 -30   0   2     5516.12     5415.41    195.23 o 
 -28   0   2    19902.19    19863.77    368.88 o 
 -26   0   2    20937.85    21837.45    507.97 o 
 -24   0   2     8739.48     8470.20    230.14 o 
 -22   0   2     1895.09     2035.37    114.62 o 
 -20   0   2    20675.59    20121.82    460.00 o 
 -18   0   2      279.20      312.32     59.71 o 
 -16   0   2      699.70      426.85     51.23 o 
 -14   0   2    13085.07    13272.08    303.56 o 
 -12   0   2    42887.55    40927.33    872.38 o 
 -10   0   2    93212.52    93820.89   1983.07 o 
  -8   0   2   195960.27   198216.83   4210.65 o 
  -6   0   2      324.99      267.72     12.26 o 
  -4   0   2   126421.34   131772.80   2060.89 o 
  -2   0   2    36844.17    42921.66   1507.17 o 
   0   0   2    81329.42    83216.02   4189.34 o 
   2   0   2   197705.75   114297.78   2669.27 o 
   4   0   2     5569.38     6856.71    249.03 o 
   6   0   2     5419.35     4017.74     90.21 o 
   8   0   2     4883.50     2807.96     64.12 o 
  10   0   2    16988.32    14249.21    293.24 o 
  12   0   2     3884.24     4759.36    103.11 o 
  14   0   2     8664.14     8968.27    174.06 o 
  16   0   2    78996.23    79542.59   1383.28 o 
  18   0   2    55468.09    56872.87    821.33 o 
  20   0   2    33093.62    33630.27    898.74 o 
  22   0   2     8853.48     9303.32    194.12 o 
  24   0   2        8.07       -6.93     67.34 o 
  26   0   2       52.31      121.75     64.90 o 
  28   0   2      188.74       39.43    116.38 o 
 -31   1   2     1555.68     1643.93     68.67 o 
 -29   1   2        5.02       94.38     57.65 o 
 -27   1   2      329.36      439.98     54.93 o 
 -25   1   2     4270.48     4406.99     97.62 o 
 -23   1   2     7308.26     7172.72    125.93 o 
 -21   1   2     7557.71     7032.36    137.58 o 
 -19   1   2     1670.52     1480.80     65.36 o 
 -17   1   2     1151.42     1148.49     54.67 o 
 -15   1   2    15380.86    15132.82    209.05 o 
 -13   1   2    39683.29    40532.47    533.74 o 
 -11   1   2    16055.65    13496.01    215.03 o 
  -9   1   2      369.48      746.68     31.07 o 
  -7   1   2     4447.62     3958.84     58.52 o 
  -5   1   2     5068.22     5520.87     96.77 o 
  -3   1   2     9636.38    10002.19    164.40 o 
  -1   1   2     2157.37     4227.00     58.82 o 
   1   1   2    27523.17    25633.67    325.47 o 
   3   1   2    36620.65    36574.53    402.18 o 
   5   1   2    21338.82    20525.29    209.11 o 
   7   1   2     2381.90     2536.37     40.02 o 
   9   1   2       52.75      153.05     18.66 o 
  11   1   2    22559.65    21057.42    256.50 o 
  13   1   2    35393.59    33496.06    402.63 o 
  15   1   2     9851.46     9219.18    150.69 o 
  17   1   2     3772.59     3924.04     76.33 o 
  19   1   2      106.75      160.46     43.34 o 
  21   1   2     7594.15     7506.09    162.06 o 
  23   1   2     3481.96     3443.98     81.92 o 
  25   1   2     2576.31     2738.04     92.65 o 
  27   1   2      676.65      787.43     85.18 o 
  29   1   2        0.73      -37.12     65.55 o 
 -30   2   2      887.64      699.01     87.24 o 
 -28   2   2     2602.75     2392.49     86.76 o 
 -26   2   2     2610.04     2673.82     86.32 o 
 -24   2   2     2737.99     2947.05     82.57 o 
 -22   2   2      804.24      936.68     52.03 o 
 -20   2   2     2002.88     2111.21     65.24 o 
 -18   2   2    26846.03    27136.64    371.64 o 
 -16   2   2    34797.30    33762.45    454.20 o 
 -14   2   2    87572.21    85574.30   1123.22 o 
 -12   2   2    99481.99    99159.38   1298.56 o 
 -10   2   2    48358.09    52282.98    650.41 o 
  -8   2   2       79.48      231.12     24.09 o 
  -6   2   2    62797.13    55359.78   1146.44 o 
  -4   2   2    71104.02    63036.52   1329.95 o 
  -2   2   2    49486.37    46820.55    471.84 o 
   0   2   2    80581.01    90043.30    894.27 o 
   2   2   2   155309.97   154972.17   1952.09 o 
   4   2   2   205774.03   193659.95   2311.96 o 
   6   2   2   173855.27   170100.44   1763.91 o 
   8   2   2    91440.95    95750.70    936.91 o 
  10   2   2     3877.79     3946.11     82.54 o 
  12   2   2     4356.68     4614.17     70.04 o 
  14   2   2     1641.52     1896.20     59.04 o 
  16   2   2       54.90       57.51     25.34 o 
  18   2   2     3457.71     3560.77     78.00 o 
  20   2   2     3312.33     3503.37     83.45 o 
  22   2   2     1512.16     1424.10     80.45 o 
  24   2   2      685.84      573.83     58.62 o 
  26   2   2     1544.95     1409.25     76.53 o 
  28   2   2     2882.06     2764.00    100.87 o 
 -29   3   2       23.94      111.73     75.60 o 
 -27   3   2      481.35      571.27     91.99 o 
 -25   3   2       10.86      108.41     51.71 o 
 -23   3   2       40.90       35.48     52.60 o 
 -21   3   2      271.37      183.34     43.73 o 
 -19   3   2     1653.64     1387.09     62.53 o 
 -17   3   2    15673.61    15077.36    235.19 o 
 -15   3   2      480.49      481.99     26.21 o 
 -13   3   2     3011.11     2549.49     45.96 o 
 -11   3   2    20684.21    17314.15    199.71 o 
  -9   3   2   133683.58   128928.69   1581.26 o 
  -7   3   2    25558.98    23208.24    283.98 o 
  -5   3   2     9769.13    10488.17    136.28 o 
  -3   3   2    44326.07    40525.12    406.46 o 
  -1   3   2   205709.69   192796.42   2339.33 o 
   1   3   2    63196.27    58506.07    631.64 o 
   3   3   2    30194.76    29401.23    338.35 o 
   5   3   2    24657.91    27010.73    312.56 o 
   7   3   2     8182.97     7062.14     81.72 o 
   9   3   2    17957.28    16937.39    190.15 o 
  11   3   2    15105.01    14744.73    150.57 o 
  13   3   2       23.08       46.24     21.34 o 
  15   3   2      146.29      174.39     25.44 o 
  17   3   2        0.26       -1.38     33.28 o 
  19   3   2      152.20      170.16     58.19 o 
  21   3   2     1600.09     1467.32     86.23 o 
  23   3   2      459.82      390.58     79.44 o 
  25   3   2      651.86      759.18     91.72 o 
  27   3   2     1394.10     1670.94     87.79 o 
 -30   4   2     4206.83     4443.32    147.38 o 
 -28   4   2     5482.02     5657.63    160.24 o 
 -26   4   2     7201.34     7028.28    174.05 o 
 -24   4   2     8054.70     7675.84    177.55 o 
 -22   4   2     1559.05     1455.23     93.70 o 
 -20   4   2      440.17      420.35     46.75 o 
 -18   4   2      751.22      798.85     47.29 o 
 -16   4   2       67.79      111.32     33.93 o 
 -14   4   2      132.15      267.83     17.65 o 
 -12   4   2     4587.32     4695.25     64.43 o 
 -10   4   2    40390.10    41728.47    468.09 o 
  -8   4   2    65256.48    68117.61    736.19 o 
  -6   4   2    95591.70    93903.98   1033.15 o 
  -4   4   2    47199.70    46377.68    672.54 o 
  -2   4   2    19412.92    17625.75    165.85 o 
   0   4   2    65509.45    70789.30    689.99 o 
   2   4   2     7130.22     9385.67    113.01 o 
   4   4   2     2803.08     3797.13     58.65 o 
   6   4   2     3090.44     2614.48     38.00 o 
   8   4   2     1375.49      928.13     25.66 o 
  10   4   2     2828.44     3684.09     50.05 o 
  12   4   2     3186.61     3661.98     52.80 o 
  14   4   2    17508.95    18352.40    239.14 o 
  16   4   2    10445.87    10609.15    212.51 o 
  18   4   2    27690.46    28178.45    501.42 o 
  20   4   2    17559.96    17089.68    324.52 o 
  22   4   2     5141.98     5193.89    255.15 o 
  24   4   2     3100.27     3058.43    117.36 o 
  26   4   2      102.29       76.67     76.34 o 
 -27   5   2      230.27      277.76    107.92 o 
 -25   5   2     4542.33     4857.82    143.39 o 
 -23   5   2     6159.32     6389.95    161.65 o 
 -21   5   2     4632.70     5014.19    135.10 o 
 -19   5   2      246.59      210.05     58.49 o 
 -17   5   2     7980.84     7926.29    140.11 o 
 -15   5   2    12388.79    12135.31    194.98 o 
 -13   5   2    14627.53    14055.06    186.43 o 
 -11   5   2      752.73      633.27     24.40 o 
  -9   5   2      368.57      465.24     21.50 o 
  -7   5   2      954.88      969.05     48.44 o 
  -5   5   2       60.35       44.96     14.22 o 
  -3   5   2     1333.97     1474.60     25.16 o 
  -1   5   2       57.76       68.89     14.91 o 
   1   5   2     6273.03     6134.20     70.46 o 
   3   5   2    11853.75    10005.81    118.56 o 
   5   5   2    20220.92    18936.52    246.54 o 
   7   5   2    12038.58    11707.98    131.93 o 
   9   5   2       86.81      100.94     20.50 o 
  11   5   2     9194.15     8667.39    108.87 o 
  13   5   2    22428.18    22431.95    255.60 o 
  15   5   2    18186.77    17679.87    325.54 o 
  17   5   2     1172.81     1290.42     72.33 o 
  19   5   2     1088.53     1031.02     78.30 o 
  21   5   2     5578.51     5619.15    149.78 o 
  23   5   2     3420.29     3718.37    134.08 o 
  25   5   2      606.68      609.93    112.13 o 
 -26   6   2       44.23     -107.25     78.08 o 
 -24   6   2      519.98      353.43    113.65 o 
 -22   6   2     5972.15     5742.63    152.28 o 
 -20   6   2    12054.04    12158.25    286.63 o 
 -18   6   2    17204.55    17322.02    389.32 o 
 -16   6   2    28754.08    28371.11    500.52 o 
 -14   6   2    10212.17    10938.53    177.75 o 
 -12   6   2     1007.66     1057.46     48.41 o 
 -10   6   2     1369.65     1706.77     41.70 o 
  -8   6   2      156.03      285.65     21.51 o 
  -6   6   2     4012.47     4413.27     58.18 o 
  -4   6   2     2465.78     2932.78     41.88 o 
  -2   6   2      157.52      199.72     15.30 o 
   0   6   2     3896.90     4460.96     54.59 o 
   2   6   2     3593.16     3924.88     51.56 o 
   4   6   2    24512.60    25586.73    290.32 o 
   6   6   2    24140.10    24221.83    314.63 o 
   8   6   2    43187.86    44450.54    514.43 o 
  10   6   2    50049.87    50055.54    549.16 o 
  12   6   2     7998.43     8238.24    107.76 o 
  14   6   2     1234.06     1335.35     60.96 o 
  16   6   2      557.92      780.96     64.20 o 
  18   6   2      894.18      894.51     71.07 o 
  20   6   2      243.98       38.99     65.72 o 
  22   6   2      110.15       -1.27     81.61 o 
  24   6   2     3530.16     3346.57    211.34 o 
 -25   7   2       63.97       10.30     77.53 o 
 -23   7   2      742.69      836.26     81.01 o 
 -21   7   2      394.63      317.55     82.38 o 
 -19   7   2     1743.14     1764.06    114.71 o 
 -17   7   2       35.32       63.22     64.49 o 
 -15   7   2       19.00       42.74     48.01 o 
 -13   7   2      119.14      105.81     35.24 o 
 -11   7   2    14204.54    14067.41    182.52 o 
  -9   7   2    12541.53    12137.94    158.67 o 
  -7   7   2     7029.77     6666.04     78.57 o 
  -5   7   2      545.27      540.13     22.16 o 
  -3   7   2     6023.45     5533.59     67.64 o 
  -1   7   2    13933.27    13266.99    139.85 o 
   1   7   2    14727.79    13498.61    141.44 o 
   3   7   2     1582.55     1361.01     38.94 o 
   5   7   2     2470.66     2456.28     46.93 o 
   7   7   2     3188.85     3317.09     66.51 o 
   9   7   2     9436.44     9246.29    127.27 o 
  11   7   2      629.52      737.68     40.62 o 
  13   7   2     1976.93     1956.40     68.10 o 
  15   7   2      290.97      246.07     46.11 o 
  17   7   2      753.48      768.27     74.59 o 
  19   7   2        9.05      -45.98     69.53 o 
  21   7   2       17.43      -14.82    102.57 o 
  23   7   2       21.30       56.92     81.06 o 
 -22   8   2     3100.23     3039.73    175.58 o 
 -20   8   2     2702.99     2452.84    186.36 o 
 -18   8   2     1694.19     1695.17     94.78 o 
 -16   8   2       79.95       53.44     55.41 o 
 -14   8   2      572.69      607.08     58.85 o 
 -12   8   2      220.27      235.92     39.60 o 
 -10   8   2      754.02      746.17     31.52 o 
  -8   8   2    10599.93    10927.54    131.40 o 
  -6   8   2    45210.41    45064.81    443.75 o 
  -4   8   2    50626.54    50528.98    499.81 o 
  -2   8   2    22302.48    21865.38    223.85 o 
   0   8   2     3581.54     3498.22     80.50 o 
   2   8   2     1587.41     1402.63     51.09 o 
   4   8   2     3897.77     3669.62     60.67 o 
   6   8   2      284.08      323.90     26.62 o 
   8   8   2     1860.46     1859.47     47.94 o 
  10   8   2     5171.70     5291.01     88.95 o 
  12   8   2     6859.25     6893.89    168.84 o 
  14   8   2     5817.56     5846.72    149.52 o 
  16   8   2     2967.66     3131.14     95.47 o 
  18   8   2      744.06      826.57     81.87 o 
  20   8   2     2571.40     2635.68    156.45 o 
 -19   9   2       42.71      142.41     72.56 o 
 -17   9   2      181.13      282.68     68.68 o 
 -15   9   2      123.45      136.48     63.17 o 
 -13   9   2     2457.53     2591.14     68.29 o 
 -11   9   2     4195.04     4203.52     79.35 o 
  -9   9   2      874.49      853.26     34.51 o 
  -7   9   2      234.99      321.51     29.24 o 
  -5   9   2        9.61       39.69     24.37 o 
  -3   9   2     1337.85     1374.67     50.27 o 
  -1   9   2     3331.45     3185.19     70.94 o 
   1   9   2     2393.67     2439.32     63.51 o 
   3   9   2     2504.03     2568.35     91.23 o 
   5   9   2      416.85      428.78     37.56 o 
   7   9   2      333.30      322.11     35.59 o 
   9   9   2       16.22       49.91     36.77 o 
  11   9   2     1777.80     1970.08     85.96 o 
  13   9   2      371.29      498.86     63.52 o 
  15   9   2      468.08      494.56     64.25 o 
  17   9   2      103.37       37.09     87.15 o 
 -16  10   2     3072.65     3436.08    115.25 o 
 -14  10   2     1227.28     1089.41    145.21 o 
 -12  10   2      490.67      411.36     89.08 o 
 -10  10   2      121.27       48.21     70.33 o 
  -8  10   2     1413.38     1135.35     58.13 o 
  -6  10   2      494.16      472.66     43.20 o 
  -4  10   2     1049.58      925.22     42.86 o 
  -2  10   2     1116.01      938.69     70.21 o 
   0  10   2      267.58      220.20     41.27 o 
   2  10   2     1128.57     1108.32     56.43 o 
   4  10   2     1856.34     1804.14     59.43 o 
   6  10   2     6407.68     6723.33    114.47 o 
   8  10   2     6445.79     6907.83    113.28 o 
  10  10   2     7630.13     7880.50    166.42 o 
  12  10   2     4275.56     4305.42    123.09 o 
  14  10   2      200.35      142.81     64.08 o 
 -11  11   2      334.09      273.11     98.28 o 
  -9  11   2       42.46      -72.86     85.75 o 
  -7  11   2       94.59       45.46     48.53 o 
  -5  11   2      110.81       53.51     42.80 o 
  -3  11   2        7.43      -48.92     49.59 o 
  -1  11   2       42.40      -42.83     39.22 o 
   1  11   2       90.69       34.29     48.55 o 
   3  11   2      961.64     1071.01     65.00 o 
   5  11   2     1385.71     1417.42     98.54 o 
   7  11   2      242.39      229.95     49.81 o 
   9  11   2      346.80      311.96     63.03 o 
 -31   1   3      857.03      746.76     66.49 o 
 -29   1   3     2694.65     2355.82     83.92 o 
 -27   1   3    10271.02    10126.68    168.94 o 
 -25   1   3     9276.92     9148.16    238.53 o 
 -23   1   3     6505.74     6232.97    130.45 o 
 -21   1   3     5300.66     5357.96    132.92 o 
 -19   1   3       82.67       77.23     38.38 o 
 -17   1   3      137.36      215.55     35.32 o 
 -15   1   3     1292.21     1224.27     50.24 o 
 -13   1   3    78028.85    80724.96   1206.23 o 
 -11   1   3   114316.28   115542.48   1732.58 o 
  -9   1   3    38757.68    39186.83    452.28 o 
  -7   1   3    16861.47    18871.09    238.83 o 
  -5   1   3     1618.92     1250.53     48.34 o 
  -3   1   3     2764.90     4687.13     63.11 o 
  -1   1   3    64810.23    78974.21    910.60 o 
   1   1   3       64.81       98.57     14.86 o 
   3   1   3   161745.27   161733.03   1852.94 o 
   5   1   3    75384.82    76881.82    851.77 o 
   7   1   3    79761.31    82835.64    910.12 o 
   9   1   3      530.93      673.88     26.66 o 
  11   1   3     1676.50     1432.15     36.99 o 
  13   1   3     3706.86     4234.80     68.59 o 
  15   1   3     2535.90     2844.98     70.53 o 
  17   1   3    24889.94    25419.51    313.10 o 
  19   1   3    15529.49    15867.43    189.17 o 
  21   1   3     9814.90     9912.58    162.13 o 
  23   1   3     4366.49     4202.25    105.96 o 
  25   1   3      325.15      202.97     63.72 o 
  27   1   3      136.69       50.41     60.45 o 
 -30   2   3      343.55      391.41     71.40 o 
 -28   2   3      752.80      820.70     61.03 o 
 -26   2   3      521.32      553.37     53.83 o 
 -24   2   3     4158.65     3934.47     92.18 o 
 -22   2   3     9349.24     9037.06    169.90 o 
 -20   2   3       30.37       43.59     34.92 o 
 -18   2   3        9.57       13.61     31.12 o 
 -16   2   3    15551.05    15488.97    219.23 o 
 -14   2   3     9399.26     9093.55    135.27 o 
 -12   2   3       75.74      313.46     38.56 o 
 -10   2   3     1772.57     1760.32     36.08 o 
  -8   2   3    17528.69    17055.83    219.48 o 
  -6   2   3     4998.48     5118.73     70.38 o 
  -4   2   3    93062.98    95011.77   2080.90 o 
  -2   2   3    29041.17    31629.29    293.46 o 
   0   2   3    37573.86    40333.07    688.46 o 
   2   2   3     3349.27     3354.06     49.84 o 
   4   2   3     7029.21     7516.80     94.82 o 
   6   2   3    28300.80    30821.01    336.53 o 
   8   2   3    10839.09    11302.39    120.48 o 
  10   2   3      224.88      202.64     29.21 o 
  12   2   3      360.09      459.70     24.69 o 
  14   2   3    11831.51    11842.96    154.10 o 
  16   2   3     2268.71     2167.30     78.12 o 
  18   2   3      387.66      392.13     37.96 o 
  20   2   3     1658.39     1698.94     90.22 o 
  22   2   3     1481.97     1651.99     78.73 o 
  24   2   3      219.94      293.46     83.43 o 
  26   2   3      642.33      675.97     75.14 o 
  28   2   3      379.27      406.01     87.04 o 
 -31   3   3      777.97      760.23     89.01 o 
 -29   3   3     2087.71     2245.94    116.73 o 
 -27   3   3     3923.11     3812.38    124.27 o 
 -25   3   3     9597.07     9220.62    168.26 o 
 -23   3   3     3886.09     3721.85     94.58 o 
 -21   3   3     2930.95     2621.42     79.56 o 
 -19   3   3     3116.18     3173.47     79.87 o 
 -17   3   3     4234.11     4316.39     90.32 o 
 -15   3   3    10504.83    10911.38    174.81 o 
 -13   3   3    31655.33    34013.10    493.79 o 
 -11   3   3    31256.32    33346.04    414.90 o 
  -9   3   3    17744.34    17659.92    265.86 o 
  -7   3   3    14652.65    16670.71    295.44 o 
  -5   3   3     2980.88     3532.42     42.04 o 
  -3   3   3     2997.92     3814.81     40.41 o 
  -1   3   3     8627.51    10056.73     96.54 o 
   1   3   3    24630.28    26462.29    289.75 o 
   3   3   3    74244.41    80975.87   1018.95 o 
   5   3   3    76917.91    81445.15    927.95 o 
   7   3   3    20397.87    21446.56    231.32 o 
   9   3   3     6119.55     6471.22    122.22 o 
  11   3   3      424.40      458.46     24.26 o 
  13   3   3      564.56      733.35     29.53 o 
  15   3   3     5223.31     5689.19     99.90 o 
  17   3   3    13073.42    13139.30    211.44 o 
  19   3   3     6198.50     6073.01    150.75 o 
  21   3   3     4658.85     4531.76    173.87 o 
  23   3   3     3052.01     2766.12    185.88 o 
  25   3   3     1808.07     1618.21     80.01 o 
  27   3   3      250.78      107.75     75.70 o 
 -30   4   3      762.24      826.41     91.24 o 
 -28   4   3     1057.86     1157.21     89.75 o 
 -26   4   3      364.20      367.17     69.34 o 
 -24   4   3      681.60      547.15     89.57 o 
 -22   4   3     2317.08     2332.76     81.14 o 
 -20   4   3     3365.56     3160.01    109.70 o 
 -18   4   3      143.88      186.32     44.62 o 
 -16   4   3     9493.41     9539.02    159.78 o 
 -14   4   3     3579.23     3613.44     73.73 o 
 -12   4   3      134.25      126.93     16.98 o 
 -10   4   3      452.87      352.40     31.59 o 
  -8   4   3    32190.85    32158.45    392.85 o 
  -6   4   3    11893.63    11100.13    118.27 o 
  -4   4   3       48.28      310.78     80.93 o 
  -2   4   3    12261.61    12183.61    123.69 o 
   0   4   3    43579.79    43614.62    402.44 o 
   2   4   3    12128.67    11363.47    141.13 o 
   4   4   3     2822.71     2938.50     49.86 o 
   6   4   3    18645.77    18311.94    216.92 o 
   8   4   3    24521.87    23816.08    280.20 o 
  10   4   3     6986.10     6695.10     91.08 o 
  12   4   3     1768.68     1810.27     42.57 o 
  14   4   3     6437.44     6274.79     99.39 o 
  16   4   3     4872.90     4812.27    100.31 o 
  18   4   3     1089.65     1022.28     72.72 o 
  20   4   3       85.55      -13.50     63.06 o 
  22   4   3     2400.45     2167.46    132.11 o 
  24   4   3      190.31       92.06     70.47 o 
  26   4   3      253.71      126.74     62.58 o 
 -29   5   3     2714.30     2528.86    122.84 o 
 -27   5   3      804.88      638.02     83.50 o 
 -25   5   3     1358.91     1143.65    169.00 o 
 -23   5   3      945.35      945.14     91.41 o 
 -21   5   3     2915.69     2776.08    102.52 o 
 -19   5   3     6901.01     7011.69    132.60 o 
 -17   5   3     2795.25     3075.41     77.82 o 
 -15   5   3    13449.89    13772.63    264.77 o 
 -13   5   3     4521.44     4681.67     85.37 o 
 -11   5   3     4026.62     4202.41     68.80 o 
  -9   5   3    20834.36    22122.83    275.17 o 
  -7   5   3     5422.97     5571.58     72.30 o 
  -5   5   3    29081.27    28299.20    263.80 o 
  -3   5   3    20213.00    21189.50    211.80 o 
  -1   5   3    27960.14    30817.75    316.63 o 
   1   5   3     8745.66     8932.48     93.96 o 
   3   5   3       11.12       24.62     15.36 o 
   5   5   3    10908.84    12106.80    163.28 o 
   7   5   3     2682.28     2964.74     66.19 o 
   9   5   3     9036.61    10167.83    130.31 o 
  11   5   3    11738.67    12023.03    144.60 o 
  13   5   3     4852.20     5207.27     76.89 o 
  15   5   3    13415.65    13971.97    221.86 o 
  17   5   3     5269.08     5095.90    135.36 o 
  19   5   3     3271.31     3015.36    110.16 o 
  21   5   3     2007.57     1769.27    102.13 o 
  23   5   3      629.37      539.76     84.85 o 
  25   5   3     2528.53     2291.17    311.48 o 
 -28   6   3      406.15      434.63    150.10 o 
 -26   6   3       59.14        3.90    119.05 o 
 -24   6   3     1203.12     1219.20    176.41 o 
 -22   6   3     2450.35     2539.20    108.73 o 
 -20   6   3     2139.46     2216.94    126.29 o 
 -18   6   3      377.32      469.14     89.37 o 
 -16   6   3     3719.02     3846.67     97.49 o 
 -14   6   3     7065.48     6905.58    123.70 o 
 -12   6   3     2941.01     2899.51     56.96 o 
 -10   6   3      242.47      291.58     24.67 o 
  -8   6   3     2243.60     2341.91     43.04 o 
  -6   6   3     9016.04     8408.36     86.72 o 
  -4   6   3     7069.59     7024.07     75.35 o 
  -2   6   3      790.23      824.95     23.06 o 
   0   6   3     3076.71     3025.84     43.27 o 
   2   6   3     2944.24     2789.63     46.17 o 
   4   6   3       21.38       20.37     17.78 o 
   6   6   3      885.05      841.90     36.29 o 
   8   6   3      201.10      203.40     26.87 o 
  10   6   3       91.79      112.04     24.59 o 
  12   6   3       28.43       57.76     26.71 o 
  14   6   3      459.87      537.35     38.46 o 
  16   6   3     1424.08     1486.62     86.03 o 
  18   6   3       93.04       28.37     66.31 o 
  20   6   3       30.18       -5.26     71.26 o 
  22   6   3     1019.48     1232.24    142.45 o 
  24   6   3     1163.83     1188.82    122.22 o 
 -25   7   3      329.26      249.00     84.58 o 
 -23   7   3     1207.97     1116.24    183.09 o 
 -21   7   3     6305.47     6124.15    159.57 o 
 -19   7   3    13677.57    13059.73    306.14 o 
 -17   7   3    13138.60    13258.63    258.66 o 
 -15   7   3     6234.02     6157.18    143.52 o 
 -13   7   3      152.85      218.01     46.66 o 
 -11   7   3      345.27      296.15     27.21 o 
  -9   7   3       46.82       40.22     20.73 o 
  -7   7   3     2379.47     2523.18     40.42 o 
  -5   7   3    17143.96    16693.91    162.47 o 
  -3   7   3    19977.03    19646.91    200.37 o 
  -1   7   3    20632.12    20784.24    210.48 o 
   1   7   3    10169.86    10161.37    114.84 o 
   3   7   3      414.35      442.50     23.86 o 
   5   7   3        6.46        3.14     22.23 o 
   7   7   3     5811.66     6061.85     98.19 o 
   9   7   3     9327.37     9681.97    141.69 o 
  11   7   3    19162.95    19151.02    243.11 o 
  13   7   3     4325.91     4372.46    109.49 o 
  15   7   3     1817.08     1645.18     73.31 o 
  17   7   3      192.16      150.40     67.92 o 
  19   7   3       42.09       -3.85     90.04 o 
  21   7   3      704.59      496.83    125.09 o 
 -24   8   3        3.49      -32.15     80.96 o 
 -22   8   3       61.97       32.16     98.65 o 
 -20   8   3       51.23       54.75    105.56 o 
 -18   8   3       39.65       74.48     61.93 o 
 -16   8   3      137.79      189.59     59.62 o 
 -14   8   3       13.55       14.33     51.45 o 
 -12   8   3     2606.53     2577.36     79.98 o 
 -10   8   3      665.51      712.12     28.34 o 
  -8   8   3      108.56      120.48     22.40 o 
  -6   8   3      284.31      278.46     27.96 o 
  -4   8   3      321.83      397.66     24.03 o 
  -2   8   3     2060.47     2084.15     43.04 o 
   0   8   3      814.90      788.53     28.18 o 
   2   8   3     3414.43     3258.16     66.84 o 
   4   8   3        0.11       34.54     29.21 o 
   6   8   3     2005.15     2103.98     57.76 o 
   8   8   3     4353.35     4585.75     85.84 o 
  10   8   3      524.60      636.59     38.63 o 
  12   8   3      120.79      209.82     53.14 o 
  14   8   3      404.79      404.89     59.78 o 
  16   8   3      553.87      641.65     71.49 o 
  18   8   3      129.84      118.76     87.52 o 
  20   8   3       16.50      -98.86    102.35 o 
 -21   9   3     1428.33     1342.95    128.51 o 
 -19   9   3     3131.02     3086.25    152.86 o 
 -17   9   3     4119.41     4126.50    108.05 o 
 -15   9   3     1979.10     1876.50    133.85 o 
 -13   9   3      369.16      351.48     35.36 o 
 -11   9   3      208.81      146.41     32.85 o 
  -9   9   3      490.18      485.44     32.58 o 
  -7   9   3     7087.33     6728.45    160.57 o 
  -5   9   3    11174.48    11268.87    164.78 o 
  -3   9   3    14118.89    14236.77    199.97 o 
  -1   9   3     7314.63     7509.53    119.57 o 
   1   9   3      776.78      710.13     39.42 o 
   3   9   3      121.70      104.57     34.34 o 
   5   9   3      608.72      707.16     45.98 o 
   7   9   3      363.15      445.96     41.07 o 
   9   9   3     2133.28     2278.61     64.41 o 
  11   9   3     7776.42     7894.93    304.77 o 
  13   9   3     7377.16     7714.09    169.88 o 
  15   9   3     2323.92     2419.85    102.72 o 
  17   9   3     1712.76     1653.82    125.71 o 
 -16  10   3        0.34        6.49     52.81 o 
 -14  10   3       63.58       75.69     64.33 o 
 -12  10   3       19.00       -0.26     82.72 o 
 -10  10   3      587.26      511.34     62.53 o 
  -8  10   3      666.08      600.15     51.02 o 
  -6  10   3       29.73      -36.57     36.68 o 
  -4  10   3      428.23      437.65     46.25 o 
  -2  10   3     1745.94     1836.30     65.16 o 
   0  10   3     2513.86     2659.70     72.45 o 
   2  10   3      329.93      333.31     42.34 o 
   4  10   3        0.60      -38.63     37.32 o 
   6  10   3      252.79      305.65     41.96 o 
   8  10   3      992.14     1162.91     51.41 o 
  10  10   3      665.44      805.08     67.07 o 
  12  10   3      210.27      241.84     67.73 o 
 -11  11   3      167.60       25.29     88.20 o 
  -9  11   3      101.45      -16.72     61.49 o 
  -7  11   3      187.51       16.70     48.64 o 
  -5  11   3      914.28      769.36     48.01 o 
  -3  11   3     2818.96     2763.07     76.78 o 
  -1  11   3     1926.60     1912.51     79.42 o 
   1  11   3     1703.25     1640.59     76.60 o 
   3  11   3     2074.85     2049.23     73.16 o 
   5  11   3     1374.38     1375.59     58.47 o 
   7  11   3     1192.01     1247.95     57.57 o 
 -32   0   4      503.13      409.92     87.43 o 
 -30   0   4     1386.67     1248.69    165.71 o 
 -28   0   4     2310.63     2110.42    270.89 o 
 -26   0   4     9599.16     8528.96    235.73 o 
 -24   0   4     4402.57     4178.70    146.95 o 
 -22   0   4     9648.73     8926.61    235.48 o 
 -20   0   4      293.23      182.33     77.97 o 
 -18   0   4     7967.91     6825.72    126.86 o 
 -16   0   4      128.66      119.67     18.86 o 
 -14   0   4     7986.37     8629.48    180.91 o 
 -12   0   4    97277.31    94931.85   1305.86 o 
 -10   0   4   326287.50   310395.25  13004.08 o 
  -8   0   4   219198.42   210444.58   2890.60 o 
  -6   0   4   325469.22   309217.81   8337.59 o 
  -4   0   4      788.28      301.18     41.02 o 
  -2   0   4    87323.53    85585.04   1088.34 o 
   0   0   4    96493.94    91611.34   2103.23 o 
   2   0   4     3653.30     3583.89    107.56 o 
   4   0   4    49455.13    50094.50   2207.59 o 
   6   0   4     7807.75     7173.27    330.62 o 
   8   0   4    72682.57    72285.41   3479.02 o 
  10   0   4    41544.44    43728.23   1217.38 o 
  12   0   4    24977.62    25668.42    554.26 o 
  14   0   4    30765.05    31705.34    628.75 o 
  16   0   4     2627.05     2479.94     91.00 o 
  18   0   4     6652.01     6955.89    136.09 o 
  20   0   4    14406.19    14587.41    245.79 o 
  22   0   4     2721.75     2693.35    130.52 o 
  24   0   4      593.10      494.83    210.28 o 
  26   0   4      150.50      244.11    104.85 o 
 -31   1   4      259.79      347.33     61.70 o 
 -29   1   4      111.82      194.65     53.92 o 
 -27   1   4      755.70      835.07     56.99 o 
 -25   1   4     1678.58     1533.68     79.20 o 
 -23   1   4      820.38      731.59     57.56 o 
 -21   1   4      134.37      117.40     42.93 o 
 -19   1   4     2137.83     1885.07     51.77 o 
 -17   1   4    11377.48    10978.37    155.16 o 
 -15   1   4    30088.13    27478.08    359.04 o 
 -13   1   4    13193.74    11776.72    211.06 o 
 -11   1   4    13679.40    13575.54    162.27 o 
  -9   1   4    10855.40    11201.83    128.90 o 
  -7   1   4    96703.02    95740.86   1197.65 o 
  -5   1   4    36059.36    32497.69    447.10 o 
  -3   1   4     1969.57      779.60     19.53 o 
  -1   1   4    47096.65    49819.71    514.90 o 
   1   1   4      501.74      695.08     16.66 o 
   3   1   4    12544.66    12245.70    144.46 o 
   5   1   4    26113.11    23625.21    309.10 o 
   7   1   4    12006.72    10130.93    110.54 o 
   9   1   4     8838.00     8152.16    106.03 o 
  11   1   4      791.15      813.97     44.51 o 
  13   1   4       60.20       62.30     21.58 o 
  15   1   4     2424.07     2470.07     68.99 o 
  17   1   4     3346.78     3151.72     60.48 o 
  19   1   4     5292.98     5368.57     83.36 o 
  21   1   4     2866.44     3229.70     89.80 o 
  23   1   4     1916.37     2102.42     87.97 o 
  25   1   4      219.81      215.64     61.57 o 
  27   1   4      123.14       57.88     79.76 o 
 -32   2   4       77.23      195.16     78.17 o 
 -30   2   4       11.48      -20.83     75.87 o 
 -28   2   4     2124.14     2214.68     84.04 o 
 -26   2   4    11536.48    11194.24    236.49 o 
 -24   2   4    21942.05    21599.07    415.04 o 
 -22   2   4    45160.41    44298.50    722.06 o 
 -20   2   4    16884.53    16608.35    238.58 o 
 -18   2   4     6102.72     6373.79    122.47 o 
 -16   2   4      482.42      828.64     54.93 o 
 -14   2   4       46.33      254.29     24.85 o 
 -12   2   4       25.88       59.95     15.78 o 
 -10   2   4     9067.01    10917.26    317.68 o 
  -8   2   4    10227.67    12216.41    175.54 o 
  -6   2   4     1145.96     1594.48     26.76 o 
  -4   2   4    28954.94    33846.39    378.11 o 
  -2   2   4    18324.47    20211.50    221.39 o 
   0   2   4    78234.43    84774.73    972.49 o 
   2   2   4   101070.02    98549.32   1246.39 o 
   4   2   4   192759.38   194739.27   2304.57 o 
   6   2   4    57809.42    56979.24    673.77 o 
   8   2   4    11273.92    10846.75    125.86 o 
  10   2   4     1348.61     2145.81     43.16 o 
  12   2   4     7324.12     6358.20    100.08 o 
  14   2   4     3425.82     3147.30     81.66 o 
  16   2   4      121.63       65.69     32.12 o 
  18   2   4     3663.18     3767.77     79.16 o 
  20   2   4    17448.26    17136.72    475.24 o 
  22   2   4    10739.18    11132.10    195.78 o 
  24   2   4     8898.64     8925.05    170.07 o 
  26   2   4     1923.87     1882.26     90.80 o 
 -31   3   4      830.76      878.10    149.75 o 
 -29   3   4     5578.38     6004.97    163.43 o 
 -27   3   4     5047.01     5447.72    126.30 o 
 -25   3   4     2152.95     2253.64     85.49 o 
 -23   3   4     1457.80     1438.39     67.97 o 
 -21   3   4     9810.53     9735.51    167.80 o 
 -19   3   4    10568.58    10089.91    169.49 o 
 -17   3   4    15751.40    15491.10    302.47 o 
 -15   3   4      340.80      465.54     33.27 o 
 -13   3   4      259.92      296.46     22.79 o 
 -11   3   4     9879.89    10326.95    150.03 o 
  -9   3   4      742.12      630.78     36.10 o 
  -7   3   4    11114.01    14036.46    174.10 o 
  -5   3   4     2674.96     2514.94     37.28 o 
  -3   3   4     6065.72     5687.70     63.02 o 
  -1   3   4    38683.50    38314.31    404.69 o 
   1   3   4    34478.44    34486.88    496.13 o 
   3   3   4      372.51      509.99     23.43 o 
   5   3   4      212.91      143.00     42.16 o 
   7   3   4    40906.98    37981.19    438.85 o 
   9   3   4    57351.00    56281.92    568.41 o 
  11   3   4    20450.09    20401.41    205.01 o 
  13   3   4     1841.11     1794.38     59.80 o 
  15   3   4    15647.40    15659.71    327.47 o 
  17   3   4     7496.71     7054.92    158.12 o 
  19   3   4     8487.88     8540.59    297.84 o 
  21   3   4     1249.04     1259.18     94.40 o 
  23   3   4      240.27      185.71     57.58 o 
  25   3   4      105.90       44.94     62.62 o 
 -30   4   4     2203.39     2132.42    120.58 o 
 -28   4   4     2475.18     2372.84    120.36 o 
 -26   4   4     1490.13     1332.83     92.96 o 
 -24   4   4     1128.41      905.66     90.57 o 
 -22   4   4      157.85      116.00     64.62 o 
 -20   4   4      706.78      675.17     71.14 o 
 -18   4   4     1389.61     1602.57     63.55 o 
 -16   4   4     4364.71     4534.35    101.71 o 
 -14   4   4    27781.70    27979.88    320.25 o 
 -12   4   4    54381.84    55167.47    563.06 o 
 -10   4   4    56840.49    54954.86   1053.11 o 
  -8   4   4    79506.38    78502.53   1105.33 o 
  -6   4   4    20598.09    20518.09    210.91 o 
  -4   4   4    29439.76    32146.66    298.31 o 
  -2   4   4     2016.20     1654.08     23.02 o 
   0   4   4      266.70      144.65     11.26 o 
   2   4   4      620.26      281.41     42.48 o 
   4   4   4     1239.38      841.01     32.01 o 
   6   4   4     7549.62     8809.16    122.67 o 
   8   4   4    14351.60    15222.94    184.69 o 
  10   4   4    30726.28    32238.67    377.66 o 
  12   4   4    31347.51    31663.11    353.90 o 
  14   4   4    21028.34    21334.96    321.40 o 
  16   4   4    17544.07    17601.22    273.74 o 
  18   4   4     3250.05     3078.32    134.34 o 
  20   4   4     3343.62     3175.89    150.79 o 
  22   4   4      163.95       11.99    101.15 o 
  24   4   4        4.35      -20.56     94.95 o 
 -29   5   4       21.81      -44.52     75.03 o 
 -27   5   4        0.34      -32.18     86.46 o 
 -25   5   4       45.81       -3.93     74.51 o 
 -23   5   4     1481.06     1262.13    120.01 o 
 -21   5   4     1223.00     1178.93     75.70 o 
 -19   5   4       70.21      142.20     41.42 o 
 -17   5   4     2149.70     2132.21     68.30 o 
 -15   5   4    12228.57    11290.91    212.15 o 
 -13   5   4    34624.40    33378.30    380.18 o 
 -11   5   4    17360.87    16103.70    210.30 o 
  -9   5   4     3249.85     2788.27     61.30 o 
  -7   5   4    45314.23    42834.51    431.91 o 
  -5   5   4    60074.00    55443.23    511.03 o 
  -3   5   4    43680.63    41524.35    383.83 o 
  -1   5   4       84.54       63.90     14.16 o 
   1   5   4     7490.95     7493.53     87.28 o 
   3   5   4    11419.05    10237.03    141.10 o 
   5   5   4    16119.12    15379.62    204.74 o 
   7   5   4     9742.79     8984.89    127.70 o 
   9   5   4     1839.12     1966.68     49.67 o 
  11   5   4       28.63       18.73     24.33 o 
  13   5   4      188.41      193.73     28.76 o 
  15   5   4       14.82       -7.38     32.71 o 
  17   5   4        0.15      -34.58     58.17 o 
  19   5   4      569.84      534.59     70.39 o 
  21   5   4      914.57      915.76    137.71 o 
  23   5   4     2204.07     2338.26    173.61 o 
 -28   6   4      938.10      853.20    225.04 o 
 -26   6   4      845.55      740.81    139.47 o 
 -24   6   4     3464.39     3415.13    120.76 o 
 -22   6   4     6562.90     6886.67    168.99 o 
 -20   6   4    11030.55    11161.76    227.97 o 
 -18   6   4    22204.39    22566.99    344.01 o 
 -16   6   4    11605.28    11602.40    262.49 o 
 -14   6   4     3221.19     3203.30     76.25 o 
 -12   6   4     4157.05     3901.16     62.57 o 
 -10   6   4     5858.04     5381.09     75.03 o 
  -8   6   4      939.41      654.87     23.88 o 
  -6   6   4     1039.83     1258.04     32.16 o 
  -4   6   4    29395.05    29725.90    277.51 o 
  -2   6   4    43146.23    41756.60    387.45 o 
   0   6   4    53544.64    54315.02    534.29 o 
   2   6   4    53743.20    53859.19    599.23 o 
   4   6   4     5914.66     6049.17     98.59 o 
   6   6   4     4427.12     4759.69     79.58 o 
   8   6   4     1096.37     1132.95     45.65 o 
  10   6   4      797.38      820.55     35.71 o 
  12   6   4     2510.81     2385.45     57.91 o 
  14   6   4      697.83      656.86     41.73 o 
  16   6   4     1535.81     1426.76     80.67 o 
  18   6   4       52.16        0.56     63.72 o 
  20   6   4      837.32      840.39    110.23 o 
  22   6   4     3081.35     2940.72    132.23 o 
 -25   7   4      179.74      304.19     95.52 o 
 -23   7   4       85.12      105.97     77.25 o 
 -21   7   4      634.09      778.88    101.77 o 
 -19   7   4     5211.88     5564.17    242.78 o 
 -17   7   4     2263.91     2511.99     79.81 o 
 -15   7   4     2449.50     2492.18    102.69 o 
 -13   7   4      334.95      314.08     54.79 o 
 -11   7   4     1597.15     1644.99     48.36 o 
  -9   7   4      119.31       89.85     21.21 o 
  -7   7   4      426.58      407.63     20.40 o 
  -5   7   4      749.92      722.73     30.48 o 
  -3   7   4     7723.70     7121.04     81.58 o 
  -1   7   4     1171.94     1048.05     31.75 o 
   1   7   4     1666.95     1681.65     44.56 o 
   3   7   4      956.06      889.23     37.50 o 
   5   7   4     4748.07     4777.48     83.49 o 
   7   7   4     2970.28     2808.56     64.16 o 
   9   7   4    13474.94    13866.01    194.07 o 
  11   7   4     4851.01     4832.88    102.95 o 
  13   7   4      271.40      322.31     53.23 o 
  15   7   4      436.35      417.18     57.19 o 
  17   7   4     3410.54     3716.58    203.22 o 
  19   7   4      942.15     1042.56    189.38 o 
  21   7   4      703.50      994.32    368.54 o 
 -24   8   4      200.74      401.05     67.09 o 
 -22   8   4       72.49      132.38     60.44 o 
 -20   8   4      950.05      650.22     56.93 o 
 -18   8   4     4744.93     4395.05    106.66 o 
 -16   8   4     8070.82     8276.19    264.04 o 
 -14   8   4     9188.06     9133.41    158.71 o 
 -12   8   4     3058.66     3202.24     85.38 o 
 -10   8   4     4966.75     5267.96     82.82 o 
  -8   8   4     5651.88     5502.87     68.81 o 
  -6   8   4     5871.61     5960.92    103.06 o 
  -4   8   4    11883.48    11688.83    165.87 o 
  -2   8   4    11384.94    11182.24    159.49 o 
   0   8   4     1072.19     1023.44     46.22 o 
   2   8   4      630.45      560.52     34.22 o 
   4   8   4     1501.08     1395.09     51.42 o 
   6   8   4      336.46      336.63     35.48 o 
   8   8   4     1452.98     1617.64     57.39 o 
  10   8   4    10266.75    10763.83    151.61 o 
  12   8   4    18945.08    19906.52    342.45 o 
  14   8   4    12384.27    13222.85    248.64 o 
  16   8   4     5767.41     6214.95    151.74 o 
  18   8   4     1304.95     1231.35    118.86 o 
 -21   9   4       81.97       50.31    127.32 o 
 -19   9   4      460.34      498.48     79.93 o 
 -17   9   4     1434.83     1509.20    123.23 o 
 -15   9   4     1312.94     1411.41     84.32 o 
 -13   9   4      265.43      257.49     45.13 o 
 -11   9   4        4.11      -25.40     42.70 o 
  -9   9   4     1018.14      878.96     42.04 o 
  -7   9   4      487.43      474.41     38.73 o 
  -5   9   4     1490.49     1514.84     55.08 o 
  -3   9   4     1626.20     1743.44     70.54 o 
  -1   9   4     1826.98     1942.77     60.03 o 
   1   9   4      534.90      493.48     38.51 o 
   3   9   4       46.72       11.56     34.85 o 
   5   9   4      417.34      354.26     38.76 o 
   7   9   4     3276.21     3514.49     79.58 o 
   9   9   4     1683.77     1721.64     63.17 o 
  11   9   4      131.12      158.67     56.08 o 
  13   9   4      149.76      194.66     63.43 o 
  15   9   4      511.74      620.47     77.43 o 
 -16  10   4     3563.27     3579.36    174.28 o 
 -14  10   4     1114.63     1022.23     65.53 o 
 -12  10   4      150.79        5.83     57.87 o 
 -10  10   4     1419.97     1445.83     84.69 o 
  -8  10   4     1212.69     1221.89     62.20 o 
  -6  10   4      875.33      747.73     46.09 o 
  -4  10   4     4387.19     4157.87     89.29 o 
  -2  10   4    10840.59    11254.95    169.35 o 
   0  10   4    11718.19    11996.53    177.82 o 
   2  10   4     5869.71     6049.53    108.82 o 
   4  10   4     2835.78     2926.75     77.82 o 
   6  10   4      350.62      303.92     44.71 o 
   8  10   4      526.11      511.91     47.28 o 
  10  10   4      114.58       66.82     61.54 o 
  12  10   4      556.66      551.72     69.21 o 
 -11  11   4      180.34      181.57     67.97 o 
  -9  11   4       26.99      -72.79     60.16 o 
  -7  11   4     1267.36     1360.27     65.30 o 
  -5  11   4     2992.45     3315.82     82.51 o 
  -3  11   4     1496.50     1549.14     76.64 o 
  -1  11   4       36.15       14.67     44.02 o 
   1  11   4      451.99      451.72     49.19 o 
   3  11   4     1235.69     1373.04     68.02 o 
   5  11   4      841.93      905.72     52.37 o 
 -31   1   5      147.61       84.30     58.41 o 
 -29   1   5      179.18      149.70     65.28 o 
 -27   1   5     1365.10     1425.84     79.03 o 
 -25   1   5    16486.25    15276.84    262.33 o 
 -23   1   5    21491.53    21060.48    399.68 o 
 -21   1   5    15766.55    15235.46    254.37 o 
 -19   1   5     8268.37     8311.15    125.06 o 
 -17   1   5      619.67      540.93     27.29 o 
 -15   1   5       80.97      101.37     25.23 o 
 -13   1   5      231.55      454.82     26.73 o 
 -11   1   5    63986.06    69519.94    774.90 o 
  -9   1   5    80259.66    82263.51    923.94 o 
  -7   1   5    95120.83    97476.79   1192.31 o 
  -5   1   5   141253.38   150784.33   1913.83 o 
  -3   1   5     7398.59     7694.62    102.19 o 
  -1   1   5     1474.15     1330.73     21.54 o 
   1   1   5     4788.31     3873.54     45.14 o 
   3   1   5     5673.42     6868.85    117.31 o 
   5   1   5    74166.77    79565.02   1027.70 o 
   7   1   5    86160.20    91886.96   1180.07 o 
   9   1   5    52775.47    53914.12    615.06 o 
  11   1   5    11704.33    12322.13    178.57 o 
  13   1   5       94.88       59.34     22.61 o 
  15   1   5       47.52       66.33     25.81 o 
  17   1   5      679.26      705.96     42.85 o 
  19   1   5     8364.46     8315.66    152.80 o 
  21   1   5     6923.87     7191.73    221.84 o 
  23   1   5     4407.38     4469.50    115.75 o 
  25   1   5     4673.55     4500.51    141.37 o 
 -32   2   5      206.04      239.52     68.12 o 
 -30   2   5        2.80       30.79     60.24 o 
 -28   2   5     1109.92     1316.14     70.08 o 
 -26   2   5       57.70      168.38     53.47 o 
 -24   2   5     1984.16     1995.94     95.48 o 
 -22   2   5     1572.59     1566.73     78.55 o 
 -20   2   5     2977.32     2796.48     69.68 o 
 -18   2   5      675.26      627.63     34.73 o 
 -16   2   5      491.73      497.31     43.70 o 
 -14   2   5    10172.88    10371.83    147.48 o 
 -12   2   5     3852.02     3818.14    118.33 o 
 -10   2   5     3142.59     2496.06     41.74 o 
  -8   2   5      664.01      735.86     27.21 o 
  -6   2   5    29636.19    30260.76    372.31 o 
  -4   2   5     1119.18      761.99     18.78 o 
  -2   2   5    22879.17    21866.65    253.66 o 
   0   2   5     6139.89     6519.05     71.73 o 
   2   2   5    15700.43    15629.31    183.38 o 
   4   2   5     2049.85     1524.88     29.81 o 
   6   2   5    12038.26    12627.60    143.88 o 
   8   2   5     7783.43     8431.24    113.36 o 
  10   2   5     1356.49     1317.54     36.91 o 
  12   2   5     1874.52     1830.55     40.78 o 
  14   2   5     1031.18     1043.50     38.31 o 
  16   2   5      137.44       99.17     33.62 o 
  18   2   5      167.21      112.53     47.26 o 
  20   2   5     1193.63     1247.75    100.42 o 
  22   2   5        7.18       43.06     52.37 o 
  24   2   5      400.82      484.21     70.81 o 
  26   2   5       22.79      -58.80     66.73 o 
 -31   3   5      573.78      484.70     80.76 o 
 -29   3   5     1400.65     1281.00     75.31 o 
 -27   3   5     3534.79     3489.65    104.16 o 
 -25   3   5     7305.69     6822.75    137.31 o 
 -23   3   5     6754.64     6758.94    131.45 o 
 -21   3   5    14032.64    13773.67    191.87 o 
 -19   3   5     4448.30     4488.70     81.83 o 
 -17   3   5     1086.29     1129.67     46.24 o 
 -15   3   5     1760.11     1911.34     48.40 o 
 -13   3   5     6918.93     7326.73     94.20 o 
 -11   3   5    11227.21    12213.89    145.74 o 
  -9   3   5    38805.89    42085.45    517.77 o 
  -7   3   5    43593.70    46445.94    518.95 o 
  -5   3   5    19706.37    20449.37    231.83 o 
  -3   3   5     1912.29     2044.74     32.04 o 
  -1   3   5    20473.15    23911.42    423.83 o 
   1   3   5     3955.75     4964.58     65.02 o 
   3   3   5    18126.61    19812.53    256.83 o 
   5   3   5    20447.46    21619.86    279.95 o 
   7   3   5    26797.37    28176.81    338.59 o 
   9   3   5    10816.19    11242.29    144.15 o 
  11   3   5     8503.62     8618.14    129.99 o 
  13   3   5     2078.04     2287.64     65.59 o 
  15   3   5      260.42      216.55     39.48 o 
  17   3   5     4593.91     4839.36     92.23 o 
  19   3   5     2829.32     2859.53    144.14 o 
  21   3   5     6728.97     6672.07    180.67 o 
  23   3   5     2900.12     2774.64    135.55 o 
  25   3   5     2430.07     2179.05     99.81 o 
 -30   4   5       63.33       89.16     78.58 o 
 -28   4   5     2330.06     2328.33    111.45 o 
 -26   4   5     4573.58     4557.94    113.71 o 
 -24   4   5      535.76      604.24     55.74 o 
 -22   4   5     3110.36     3020.30     74.06 o 
 -20   4   5     5048.36     4905.80    115.52 o 
 -18   4   5     8928.39     8794.46    132.11 o 
 -16   4   5     5546.57     5284.87     81.10 o 
 -14   4   5     9455.56     9540.84    120.44 o 
 -12   4   5    12297.31    12012.09    175.97 o 
 -10   4   5    12039.90    10373.63    138.64 o 
  -8   4   5     2460.12     2460.37     40.96 o 
  -6   4   5     4064.97     3582.54     83.41 o 
  -4   4   5    15063.28    14577.93    138.92 o 
  -2   4   5     8744.45     8537.72     83.65 o 
   0   4   5      750.90      867.76     19.85 o 
   2   4   5    11901.39    12407.33    165.42 o 
   4   4   5     7383.47     6633.89     96.60 o 
   6   4   5     2445.30     2487.54     51.10 o 
   8   4   5     9144.45     9434.96    133.45 o 
  10   4   5     9149.68     9345.99    134.52 o 
  12   4   5     1287.80     1317.34     43.86 o 
  14   4   5      436.63      411.60     42.87 o 
  16   4   5     3231.67     3136.64     86.06 o 
  18   4   5     1138.92     1379.26     93.08 o 
  20   4   5      721.68      741.00     91.18 o 
  22   4   5      291.99      194.06     69.49 o 
  24   4   5     1042.42     1232.02    165.07 o 
 -29   5   5     1566.04     1320.31    170.14 o 
 -27   5   5     2241.80     2215.86    112.40 o 
 -25   5   5      985.45      868.57     97.66 o 
 -23   5   5      523.35      583.23     55.93 o 
 -21   5   5      284.02      400.41     41.23 o 
 -19   5   5     6192.97     6029.42    102.87 o 
 -17   5   5    19475.29    19429.06    258.44 o 
 -15   5   5     4409.51     4393.66     70.61 o 
 -13   5   5    19774.07    19293.62    274.23 o 
 -11   5   5    12848.78    12999.65    173.38 o 
  -9   5   5     8023.80     8364.07    105.69 o 
  -7   5   5     6451.28     6915.93     88.58 o 
  -5   5   5      690.68      898.69     22.83 o 
  -3   5   5    16469.73    17244.78    164.09 o 
  -1   5   5    13576.12    14682.30    149.50 o 
   1   5   5    13260.88    14011.89    163.22 o 
   3   5   5     7145.00     7421.31    107.72 o 
   5   5   5      629.29      847.95     36.86 o 
   7   5   5    15705.55    16767.75    224.48 o 
   9   5   5     4532.00     4763.70     81.34 o 
  11   5   5     9795.85    10293.60    163.47 o 
  13   5   5    10541.23    10423.32    144.34 o 
  15   5   5     3987.64     3818.70     96.53 o 
  17   5   5     7643.62     7669.50    177.14 o 
  19   5   5      283.22      115.96    122.25 o 
  21   5   5      466.34      325.84    165.03 o 
  23   5   5      904.60      534.03    147.85 o 
 -28   6   5      287.54      345.22     97.43 o 
 -26   6   5     1185.39     1236.48    177.04 o 
 -24   6   5      200.28      194.25     69.17 o 
 -22   6   5      342.36      369.57     53.64 o 
 -20   6   5     1925.22     1928.56     72.53 o 
 -18   6   5     1046.35     1117.86     61.09 o 
 -16   6   5      714.54      668.23     41.53 o 
 -14   6   5     5306.96     5043.95     78.97 o 
 -12   6   5      379.54      324.81     28.66 o 
 -10   6   5     2542.84     2458.54     77.57 o 
  -8   6   5       13.58       12.12     15.82 o 
  -6   6   5     7125.86     6847.18     82.49 o 
  -4   6   5    25712.85    25797.98    243.44 o 
  -2   6   5     6502.07     6195.98     66.46 o 
   0   6   5       14.94       72.21     18.04 o 
   2   6   5    13186.17    13184.03    156.55 o 
   4   6   5    23114.03    23218.07    304.10 o 
   6   6   5      933.43      849.09     36.47 o 
   8   6   5      520.13      572.76     32.58 o 
  10   6   5     3000.13     3232.31     68.59 o 
  12   6   5     2887.05     2775.21     63.87 o 
  14   6   5     2464.71     2455.03     74.28 o 
  16   6   5       48.49       55.72     73.19 o 
  18   6   5      861.88      852.20    135.47 o 
  20   6   5       16.87      -66.31     98.57 o 
  22   6   5      154.77       74.59     98.78 o 
 -25   7   5      976.72      941.68     99.63 o 
 -23   7   5      654.85      446.34     75.77 o 
 -21   7   5      238.34      126.16     68.58 o 
 -19   7   5     3698.07     3587.19     98.04 o 
 -17   7   5     7351.09     7524.85    140.98 o 
 -15   7   5     8921.73     8987.89    135.39 o 
 -13   7   5     4583.27     4426.15     82.04 o 
 -11   7   5     1175.44     1271.16     47.92 o 
  -9   7   5      165.25      159.04     25.68 o 
  -7   7   5      877.81      861.18     26.49 o 
  -5   7   5     4385.56     4399.63     65.54 o 
  -3   7   5    17529.11    17659.43    236.83 o 
  -1   7   5    27295.92    28183.44    419.68 o 
   1   7   5    15174.07    15177.45    215.68 o 
   3   7   5     8671.00     8584.22    126.76 o 
   5   7   5      514.86      532.52     33.46 o 
   7   7   5     1102.84     1148.75     50.04 o 
   9   7   5      179.78      184.08     34.29 o 
  11   7   5      569.51      539.88     38.35 o 
  13   7   5     5944.39     5982.39    118.62 o 
  15   7   5     2914.88     3124.29    106.80 o 
  17   7   5     3091.45     3435.58    227.55 o 
  19   7   5     1738.27     1796.39    158.42 o 
 -24   8   5      105.51       74.41     65.34 o 
 -22   8   5       88.31       72.44     66.64 o 
 -20   8   5      546.59      580.31     99.10 o 
 -18   8   5      692.77      774.36     72.64 o 
 -16   8   5      123.16      165.78     65.40 o 
 -14   8   5      217.40      213.67     83.66 o 
 -12   8   5       82.97       73.42     35.52 o 
 -10   8   5      136.68      155.46     33.77 o 
  -8   8   5     1184.17     1206.70     42.75 o 
  -6   8   5     2636.70     2420.54     60.08 o 
  -4   8   5      114.28      129.54     30.55 o 
  -2   8   5       17.55       21.61     28.59 o 
   0   8   5       84.41      130.95     33.65 o 
   2   8   5      752.34      679.71     36.23 o 
   4   8   5      577.64      644.56     38.37 o 
   6   8   5     1753.83     1767.64     56.20 o 
   8   8   5       24.61       17.67     36.56 o 
  10   8   5        9.16       24.63     38.10 o 
  12   8   5        0.90       12.04     62.98 o 
  14   8   5      227.68      384.89     67.63 o 
  16   8   5       72.89       86.64     64.03 o 
  18   8   5      473.40      609.19    106.98 o 
 -21   9   5      105.20       -9.16     81.51 o 
 -19   9   5     1602.68     1683.79     95.50 o 
 -17   9   5     4837.64     4721.62    162.25 o 
 -15   9   5    10090.14    10274.38    208.90 o 
 -13   9   5     5888.94     6022.15    163.93 o 
 -11   9   5     2502.60     2343.06     67.81 o 
  -9   9   5      608.48      564.28     39.12 o 
  -7   9   5       14.48        1.03     34.11 o 
  -5   9   5      589.98      543.99     39.11 o 
  -3   9   5     2763.98     2675.87     68.05 o 
  -1   9   5     6453.39     6447.62    109.10 o 
   1   9   5     4529.33     4190.98     82.83 o 
   3   9   5     2700.44     2544.94     71.19 o 
   5   9   5      372.75      273.00     40.66 o 
   7   9   5       25.84      -22.77     38.62 o 
   9   9   5     2160.62     2165.34     71.80 o 
  11   9   5     2678.71     2724.96    101.21 o 
  13   9   5     4609.55     4958.44    144.89 o 
  15   9   5     4333.36     4817.08    142.57 o 
 -16  10   5      448.84      365.57     61.10 o 
 -14  10   5        2.17      -17.75     58.74 o 
 -12  10   5      868.86      701.42     67.83 o 
 -10  10   5     1744.17     1561.95     94.85 o 
  -8  10   5      300.08      331.66     43.18 o 
  -6  10   5        0.56      -29.69     42.57 o 
  -4  10   5       70.77       82.61     40.06 o 
  -2  10   5       42.68      104.55     41.18 o 
   0  10   5       50.01       88.10     46.72 o 
   2  10   5       66.67       98.92     43.10 o 
   4  10   5       11.34        5.86     43.18 o 
   6  10   5        5.51       28.03     41.49 o 
   8  10   5      103.61      127.65     45.91 o 
  10  10   5      613.03      513.43     66.57 o 
 -11  11   5      318.74      170.99     69.15 o 
  -9  11   5      116.57       38.50     65.53 o 
  -7  11   5      119.28       55.25     43.89 o 
  -5  11   5      744.10      684.06     51.63 o 
  -3  11   5     2403.11     2400.37     77.64 o 
  -1  11   5     4620.20     4928.50    101.68 o 
   1  11   5     5058.36     5306.07    132.63 o 
   3  11   5     2226.24     2284.16    104.02 o 
   5  11   5      659.66      599.22     53.02 o 
 -32   0   6     1242.25     1104.05    123.90 o 
 -30   0   6      260.31      490.88    108.65 o 
 -28   0   6     1901.67     2112.76    128.43 o 
 -26   0   6      905.68     1029.28     94.96 o 
 -24   0   6     6440.43     6082.37    186.97 o 
 -22   0   6    23489.44    21541.84    622.72 o 
 -20   0   6    43498.26    41092.57    894.23 o 
 -18   0   6    24451.96    23580.24    390.53 o 
 -16   0   6     3706.00     3402.56     59.77 o 
 -14   0   6    53801.49    59827.53    822.03 o 
 -12   0   6     5513.77     5891.78     90.02 o 
 -10   0   6    37592.27    41217.30    621.70 o 
  -8   0   6    58530.12    67742.34   1021.33 o 
  -6   0   6     7108.84     7813.79    152.90 o 
  -4   0   6     2856.04     3951.96     95.45 o 
  -2   0   6    27942.24    24236.91    357.45 o 
   0   0   6     8009.99     6681.19    116.91 o 
   2   0   6     1131.15      627.77     27.97 o 
   4   0   6    33690.35    36627.64    966.57 o 
   6   0   6   165025.17   161812.30   4844.58 o 
   8   0   6    71273.15    66504.75   2881.01 o 
  10   0   6   121453.51   123943.23   2331.48 o 
  12   0   6    19795.76    20082.96    329.94 o 
  14   0   6     1029.53      923.23     66.06 o 
  16   0   6      417.59      446.84     47.52 o 
  18   0   6     1201.66     1272.33     65.94 o 
  20   0   6      985.58      789.59     71.95 o 
  22   0   6     1678.40     1187.74    127.28 o 
  24   0   6     4266.41     4276.72    226.53 o 
 -33   1   6     1074.10     1276.72     77.17 o 
 -31   1   6     1289.23     1439.14     73.44 o 
 -29   1   6       48.24       80.84     67.31 o 
 -27   1   6      282.31      386.54     63.42 o 
 -25   1   6     1779.40     1659.66     80.45 o 
 -23   1   6     4863.47     4815.71    115.05 o 
 -21   1   6     9043.11     8373.00    156.72 o 
 -19   1   6     3137.94     2792.28     65.16 o 
 -17   1   6      321.32      479.30     39.26 o 
 -15   1   6     5859.17     5863.63     74.03 o 
 -13   1   6     1428.78     1399.02     27.33 o 
 -11   1   6     4323.70     3605.27     48.72 o 
  -9   1   6    11377.20    10610.13    155.64 o 
  -7   1   6     5811.73     4978.41     83.83 o 
  -5   1   6    25323.78    26274.00    404.47 o 
  -3   1   6       59.78       95.22      7.27 o 
  -1   1   6     4673.17     4518.19     55.12 o 
   1   1   6    22437.31    20017.55    209.22 o 
   3   1   6    22754.52    20403.86    268.10 o 
   5   1   6    21365.58    19833.85    262.40 o 
   7   1   6    11706.30    11996.28    165.28 o 
   9   1   6     3049.94     2879.93    103.99 o 
  11   1   6     6362.70     6091.01    103.73 o 
  13   1   6     8161.80     7606.23    109.17 o 
  15   1   6    13359.95    13062.88    157.98 o 
  17   1   6     1988.84     1987.88     71.58 o 
  19   1   6      132.12       76.09     35.94 o 
  21   1   6      665.71      620.60     51.12 o 
  23   1   6      643.78      675.26     65.73 o 
  25   1   6      836.02      949.99     92.25 o 
 -32   2   6     1198.32     1471.65    116.20 o 
 -30   2   6     1347.70     1430.05     77.38 o 
 -28   2   6     2146.11     2062.10     84.86 o 
 -26   2   6     8447.59     8395.85    170.02 o 
 -24   2   6    14169.54    13558.00    346.02 o 
 -22   2   6    27311.21    25787.79    459.05 o 
 -20   2   6    13374.53    12341.90    190.51 o 
 -18   2   6     1383.02     1382.71     49.62 o 
 -16   2   6     6901.03     6076.95     90.23 o 
 -14   2   6     9736.20     7728.37    107.57 o 
 -12   2   6     6076.07     4767.10     70.39 o 
 -10   2   6    11957.44    13127.68    198.81 o 
  -8   2   6    90644.75    92192.70   1515.74 o 
  -6   2   6   132082.36   126250.66   2176.63 o 
  -4   2   6   191990.86   189498.05   2821.55 o 
  -2   2   6    66359.67    69040.34    788.83 o 
   0   2   6    18157.69    19440.13    226.63 o 
   2   2   6     8847.20    11593.25    139.01 o 
   4   2   6      205.32      121.10     17.12 o 
   6   2   6      626.29     1031.31     55.23 o 
   8   2   6     1193.40     1603.71     39.12 o 
  10   2   6     2695.96     3005.50     57.28 o 
  12   2   6     2114.72     2472.79     84.53 o 
  14   2   6     1781.18     1820.13     59.35 o 
  16   2   6     9017.86     8844.54    136.41 o 
  18   2   6     4162.41     4473.78     91.37 o 
  20   2   6    12880.38    13031.84    253.26 o 
  22   2   6     9171.09     9453.18    217.94 o 
  24   2   6     3710.90     3782.25    114.27 o 
 -31   3   6       18.37       11.98     74.02 o 
 -29   3   6      470.13      484.76     64.54 o 
 -27   3   6      971.18     1062.19     65.19 o 
 -25   3   6       26.85      105.97     51.76 o 
 -23   3   6       41.24       73.41     46.02 o 
 -21   3   6     5380.32     4834.87     87.18 o 
 -19   3   6    17981.49    17255.51    230.12 o 
 -17   3   6    16809.56    15677.81    197.19 o 
 -15   3   6     5926.28     5772.89    110.71 o 
 -13   3   6    21427.64    20028.30    232.60 o 
 -11   3   6    51807.84    49730.88    612.39 o 
  -9   3   6    61169.81    57154.66    699.38 o 
  -7   3   6    19906.89    18442.91    210.68 o 
  -5   3   6     7702.40     8103.57     87.28 o 
  -3   3   6     3590.88     2952.20     44.81 o 
  -1   3   6    64029.57    60226.00    688.85 o 
   1   3   6    14365.93    13438.05    147.33 o 
   3   3   6      577.82      323.77     14.02 o 
   5   3   6     2089.56     2085.56     46.56 o 
   7   3   6     1855.28     1834.13     45.45 o 
   9   3   6      841.46      829.30     38.23 o 
  11   3   6      230.81      198.40     32.51 o 
  13   3   6      321.51      265.09     43.08 o 
  15   3   6      777.17      755.70     42.21 o 
  17   3   6     5656.45     5767.77    104.11 o 
  19   3   6     1031.96     1001.90    123.59 o 
  21   3   6      509.98      452.21     61.14 o 
  23   3   6      311.75      317.01    109.59 o 
 -30   4   6      804.56      660.60    104.65 o 
 -28   4   6      170.59       59.66     60.20 o 
 -26   4   6      134.71      128.92     57.35 o 
 -24   4   6      347.64      395.75     51.61 o 
 -22   4   6     4424.36     4174.59     84.34 o 
 -20   4   6     7775.75     7251.43    136.44 o 
 -18   4   6    20692.18    20948.51    248.75 o 
 -16   4   6    43143.56    43730.43    513.00 o 
 -14   4   6    34857.52    34825.80    396.35 o 
 -12   4   6    27203.75    27700.31    348.67 o 
 -10   4   6    12116.07    13123.84    172.10 o 
  -8   4   6     1567.84     1749.82     34.60 o 
  -6   4   6      641.83      565.64     36.80 o 
  -4   4   6      154.65       78.84     15.19 o 
  -2   4   6      611.25     1270.26     34.97 o 
   0   4   6      205.17      211.80     31.79 o 
   2   4   6    11353.71    12909.68    173.09 o 
   4   4   6    39501.96    41557.16    529.22 o 
   6   4   6    25108.13    25492.92    331.08 o 
   8   4   6    42420.77    43370.83    554.22 o 
  10   4   6    17135.14    17312.11    233.66 o 
  12   4   6    14568.22    15020.00    242.16 o 
  14   4   6     6060.95     5656.72    159.48 o 
  16   4   6     1230.47     1070.37     55.57 o 
  18   4   6       12.31      -49.20     83.07 o 
  20   4   6       89.11      218.47     97.20 o 
  22   4   6      482.30      243.27    196.28 o 
 -29   5   6        3.49      -36.60     72.41 o 
 -27   5   6     1735.39     1840.60    104.84 o 
 -25   5   6     3635.89     4025.79    108.29 o 
 -23   5   6     6997.42     7038.25    140.20 o 
 -21   5   6      864.24      978.20     47.50 o 
 -19   5   6      612.20      571.81     39.89 o 
 -17   5   6     4186.36     3948.57     69.20 o 
 -15   5   6     2136.38     1898.98     50.55 o 
 -13   5   6        5.63       42.04     24.42 o 
 -11   5   6     2382.97     2465.55     52.35 o 
  -9   5   6      287.90      278.48     19.69 o 
  -7   5   6     9911.75    10168.51    111.54 o 
  -5   5   6    16034.00    15638.67    164.28 o 
  -3   5   6     4994.58     4865.90     52.70 o 
  -1   5   6      621.38      599.55     26.15 o 
   1   5   6     5605.85     4764.20     64.53 o 
   3   5   6    39380.89    37737.39    482.67 o 
   5   5   6    17003.17    16362.09    219.42 o 
   7   5   6    12597.39    12234.06    170.40 o 
   9   5   6      814.87      750.24     35.53 o 
  11   5   6    17061.22    17313.61    236.19 o 
  13   5   6    15091.52    15087.34    198.51 o 
  15   5   6     5863.53     5745.88    137.74 o 
  17   5   6      238.27      288.05     80.32 o 
  19   5   6      640.19      777.91    106.25 o 
  21   5   6      386.93      468.23    159.62 o 
 -28   6   6     5504.23     5898.40    262.21 o 
 -26   6   6     6134.85     6251.46    169.10 o 
 -24   6   6     2214.72     2279.30    101.30 o 
 -22   6   6     1461.70     1276.39     63.18 o 
 -20   6   6      292.51      320.05     42.28 o 
 -18   6   6      109.60       43.60     35.96 o 
 -16   6   6      426.74      358.65     30.45 o 
 -14   6   6     2338.44     2453.37     90.27 o 
 -12   6   6     6571.03     6274.69     97.59 o 
 -10   6   6     1894.30     1970.64     45.80 o 
  -8   6   6     3138.32     3277.88     49.01 o 
  -6   6   6    11099.48    10949.73    120.68 o 
  -4   6   6    19983.06    20350.29    229.87 o 
  -2   6   6    59489.98    60336.49    764.50 o 
   0   6   6    33479.62    33166.54    427.13 o 
   2   6   6    10455.31    10506.46    148.30 o 
   4   6   6     5477.25     5583.58     91.91 o 
   6   6   6      884.96      896.34     40.29 o 
   8   6   6     2624.81     2573.83     60.73 o 
  10   6   6      980.31      905.52     41.58 o 
  12   6   6      675.26      620.21     40.28 o 
  14   6   6     7575.51     7716.87    139.88 o 
  16   6   6     5789.26     6306.95    199.11 o 
  18   6   6     9918.91    10409.11    413.61 o 
  20   6   6     3378.40     3686.45    305.60 o 
 -25   7   6       11.53       23.90     73.32 o 
 -23   7   6      353.77      473.34     81.19 o 
 -21   7   6     1086.29     1073.02     98.03 o 
 -19   7   6     2992.77     3009.02     88.76 o 
 -17   7   6     3890.52     3907.45     82.13 o 
 -15   7   6       98.17      116.04     31.86 o 
 -13   7   6      743.74      717.77     40.00 o 
 -11   7   6    18458.38    17696.72    226.12 o 
  -9   7   6    10049.60     9746.22    122.48 o 
  -7   7   6     2125.57     1980.57     46.33 o 
  -5   7   6        1.11        1.75     26.43 o 
  -3   7   6     4158.19     4157.91     87.95 o 
  -1   7   6     2435.18     2304.82     61.69 o 
   1   7   6     7374.36     7316.02    112.72 o 
   3   7   6     4360.14     4014.29     74.82 o 
   5   7   6     1035.28      989.13     42.23 o 
   7   7   6       70.93       86.50     32.75 o 
   9   7   6      366.65      382.05     37.39 o 
  11   7   6      366.02      337.36     41.17 o 
  13   7   6      331.10      358.84     47.41 o 
  15   7   6     1154.38     1275.04     92.19 o 
  17   7   6      237.76      429.28    105.14 o 
  19   7   6      906.99     1045.49    345.77 o 
 -24   8   6       14.10      -14.04     80.35 o 
 -22   8   6       27.34      -20.60    114.40 o 
 -20   8   6      356.90      353.52    110.38 o 
 -18   8   6     5308.72     5490.75    147.34 o 
 -16   8   6    13507.23    13979.72    267.07 o 
 -14   8   6    20441.05    21245.00    449.14 o 
 -12   8   6    20314.57    19741.25    263.70 o 
 -10   8   6     3741.81     3666.24     65.85 o 
  -8   8   6      401.62      424.56     34.46 o 
  -6   8   6     3129.03     3090.46     66.90 o 
  -4   8   6     1882.63     1749.64     55.79 o 
  -2   8   6      332.55      331.40     34.13 o 
   0   8   6     6935.29     7067.75    113.53 o 
   2   8   6    10876.50    10975.80    160.59 o 
   4   8   6     8745.40     8962.02    142.06 o 
   6   8   6     6512.39     6512.80    110.11 o 
   8   8   6     3688.18     3799.69     87.48 o 
  10   8   6     3467.27     3582.72     84.77 o 
  12   8   6     1495.70     1557.39     81.86 o 
  14   8   6     4412.83     4548.27    129.39 o 
  16   8   6     1417.11     1333.51     82.28 o 
 -21   9   6     1094.36     1280.52     90.03 o 
 -19   9   6      891.64      912.37    102.82 o 
 -17   9   6      579.97      698.01     78.00 o 
 -15   9   6       91.62      120.91     49.30 o 
 -13   9   6     2626.07     2630.24     77.77 o 
 -11   9   6     1982.61     2016.74     75.35 o 
  -9   9   6     1429.13     1506.14     58.35 o 
  -7   9   6     1563.27     1555.60     58.14 o 
  -5   9   6      224.75      227.49     38.40 o 
  -3   9   6      329.90      284.33     37.57 o 
  -1   9   6      953.68      997.10     47.72 o 
   1   9   6     1533.85     1562.96     59.90 o 
   3   9   6      276.87      354.32     42.55 o 
   5   9   6      282.23      241.57     40.11 o 
   7   9   6        1.92      -33.72     41.83 o 
   9   9   6      162.32      120.91     43.64 o 
  11   9   6      139.65       69.84     66.33 o 
  13   9   6     1584.63     1839.56    167.48 o 
 -16  10   6      982.99      722.59     69.53 o 
 -14  10   6     2098.91     1740.67     98.04 o 
 -12  10   6      694.24      640.54     68.04 o 
 -10  10   6      853.80      923.38     68.13 o 
  -8  10   6      494.01      427.02     50.69 o 
  -6  10   6     1294.47     1211.56     62.90 o 
  -4  10   6     5246.75     5582.70    106.51 o 
  -2  10   6     4979.93     5013.13     98.53 o 
   0  10   6     8013.92     8318.37    136.94 o 
   2  10   6     4896.66     4733.22     96.57 o 
   4  10   6     1591.26     1520.53     64.60 o 
   6  10   6       11.01       47.66     45.03 o 
   8  10   6      875.65     1040.90     57.14 o 
  -9  11   6       11.13      -94.97     63.96 o 
  -7  11   6      119.46      171.23     50.08 o 
  -5  11   6      405.93      428.54     51.23 o 
  -3  11   6      577.26      625.69     73.72 o 
  -1  11   6        7.75       16.15     46.81 o 
   1  11   6     1028.33     1141.19     56.43 o 
 -33   1   7     3622.34     3650.91    117.85 o 
 -31   1   7      325.44      252.44     87.81 o 
 -29   1   7       12.36        3.69     70.61 o 
 -27   1   7       26.24       -9.65     65.05 o 
 -25   1   7     1406.65     1260.72     94.53 o 
 -23   1   7    16451.02    15512.86    261.76 o 
 -21   1   7    20238.44    19151.29    346.39 o 
 -19   1   7    33742.00    33212.34    414.85 o 
 -17   1   7    17872.85    18248.36    233.60 o 
 -15   1   7     2417.93     3073.24     49.30 o 
 -13   1   7     2213.01     1977.69     34.70 o 
 -11   1   7     2631.02     1955.92     33.92 o 
  -9   1   7    25295.72    28706.73    379.26 o 
  -7   1   7    94225.16   101308.54   1194.03 o 
  -5   1   7    72136.85    76035.53    837.36 o 
  -3   1   7    50133.29    51143.45    574.21 o 
  -1   1   7     5637.44     6292.97     70.49 o 
   1   1   7     2007.39     2639.80     38.16 o 
   3   1   7      511.76      999.73     30.25 o 
   5   1   7      136.46      174.01     24.08 o 
   7   1   7    31229.99    31867.79    417.98 o 
   9   1   7    26466.23    27727.64    629.44 o 
  11   1   7    29985.44    30277.88    438.46 o 
  13   1   7     8705.53     8845.86    124.37 o 
  15   1   7      490.76      524.52     44.55 o 
  17   1   7     1112.58     1023.66     65.80 o 
  19   1   7      116.82      -16.60     54.22 o 
  21   1   7     2064.56     1951.45    102.34 o 
  23   1   7     2677.80     2292.31    127.85 o 
 -32   2   7      394.48      616.45     77.76 o 
 -30   2   7     1001.37     1118.82     85.82 o 
 -28   2   7      311.66      439.39     60.69 o 
 -26   2   7     1501.20     1595.37     92.04 o 
 -24   2   7     3486.50     3491.97    109.36 o 
 -22   2   7     4509.53     4129.11    116.61 o 
 -20   2   7      322.04      340.90     34.56 o 
 -18   2   7     3672.29     3690.19     65.98 o 
 -16   2   7     4448.76     4439.79     81.85 o 
 -14   2   7     8431.02     8253.04    101.44 o 
 -12   2   7     1834.54     1871.74     34.96 o 
 -10   2   7      808.30     1374.33     77.25 o 
  -8   2   7    18122.20    17824.35    252.18 o 
  -6   2   7    19645.80    21966.68    294.73 o 
  -4   2   7     1465.46     1455.83     23.43 o 
  -2   2   7    12875.99    13445.12    160.16 o 
   0   2   7    23000.03    24279.46    282.10 o 
   2   2   7      685.36      861.99     25.19 o 
   4   2   7     8081.74     8358.87    105.62 o 
   6   2   7     2057.14     2011.29     67.69 o 
   8   2   7     3668.27     3697.76     61.82 o 
  10   2   7     1680.99     1808.11     53.13 o 
  12   2   7      685.72      610.71     42.80 o 
  14   2   7     2192.00     2305.06     70.34 o 
  16   2   7     1639.79     1508.42     67.16 o 
  18   2   7      325.80      228.26     48.45 o 
  20   2   7       82.75       84.04     65.51 o 
  22   2   7      769.08      851.69     96.41 o 
 -31   3   7     1891.90     1953.51    105.33 o 
 -29   3   7      948.15      817.73     70.31 o 
 -27   3   7       52.74       13.66     54.01 o 
 -25   3   7     2635.30     2435.44     82.19 o 
 -23   3   7     9088.14     8610.14    262.09 o 
 -21   3   7     5685.78     5843.90    100.04 o 
 -19   3   7    13435.51    13742.62    168.99 o 
 -17   3   7    12593.54    13083.58    217.53 o 
 -15   3   7     2571.05     2794.38     79.57 o 
 -13   3   7     1083.61     1242.11     42.52 o 
 -11   3   7     4035.33     4759.14    144.36 o 
  -9   3   7     4051.25     4100.28     57.29 o 
  -7   3   7    16046.42    16730.36    192.58 o 
  -5   3   7   104612.88   110637.61   1266.18 o 
  -3   3   7    22359.29    23845.92    278.02 o 
  -1   3   7    19553.03    21139.55    274.37 o 
   1   3   7     2045.23     2403.09     40.79 o 
   3   3   7     1365.03     1635.07     29.68 o 
   5   3   7       24.80       59.52     17.09 o 
   7   3   7    10521.38    11164.81    140.64 o 
   9   3   7    13525.09    14274.47    198.93 o 
  11   3   7     8955.46     8901.58    136.23 o 
  13   3   7    12736.67    12599.76    209.86 o 
  15   3   7     2875.45     2948.22     79.54 o 
  17   3   7     1899.74     1829.31     73.33 o 
  19   3   7     2710.92     2337.44    201.30 o 
  21   3   7      653.88      435.95    136.47 o 
  23   3   7     1490.28     1238.34    316.30 o 
 -30   4   7      701.33      898.99     75.03 o 
 -28   4   7        4.41       34.21     62.43 o 
 -26   4   7      379.18      465.69     59.85 o 
 -24   4   7     2927.77     3252.70     93.74 o 
 -22   4   7     2219.66     2191.17     66.39 o 
 -20   4   7     1141.05     1128.44     57.97 o 
 -18   4   7     7691.04     7832.10    107.14 o 
 -16   4   7     7573.35     7264.56     99.10 o 
 -14   4   7      958.48     1029.20     37.22 o 
 -12   4   7     3466.99     3235.18     58.47 o 
 -10   4   7    16660.81    15772.79    185.23 o 
  -8   4   7    16042.50    14950.69    174.70 o 
  -6   4   7     5427.37     5361.17     63.21 o 
  -4   4   7    14288.33    14701.02    196.94 o 
  -2   4   7    18539.17    17315.00    206.28 o 
   0   4   7    26383.15    26337.72    307.89 o 
   2   4   7     1887.81     1768.65     44.17 o 
   4   4   7     7881.26     7927.76    113.41 o 
   6   4   7     5073.57     5031.50     74.43 o 
   8   4   7     4451.60     4284.34     69.86 o 
  10   4   7      167.29      143.22     31.03 o 
  12   4   7      983.25      906.63     48.32 o 
  14   4   7     1186.13     1208.04     71.38 o 
  16   4   7     3150.40     3001.74    100.70 o 
  18   4   7      338.30      256.43    107.96 o 
  20   4   7      156.51      130.10     92.21 o 
  22   4   7       57.57      -89.18    104.35 o 
 -29   5   7     1297.38     1404.27     98.81 o 
 -27   5   7     2456.66     2549.15     98.24 o 
 -25   5   7     3252.89     3003.31    113.92 o 
 -23   5   7      899.07      955.57     59.31 o 
 -21   5   7     3871.84     3668.74     94.51 o 
 -19   5   7     3865.17     3773.81     70.60 o 
 -17   5   7     7241.77     6832.86    112.62 o 
 -15   5   7    15519.72    14773.19    180.10 o 
 -13   5   7     6066.06     6260.51     97.21 o 
 -11   5   7    12451.40    12699.88    169.79 o 
  -9   5   7     2062.61     2137.04     41.41 o 
  -7   5   7     3420.23     3753.05     50.37 o 
  -5   5   7     5340.79     5808.85     76.12 o 
  -3   5   7      497.00      583.39     23.03 o 
  -1   5   7    23074.27    23939.49    311.88 o 
   1   5   7     8689.85     9085.87    132.96 o 
   3   5   7    14878.71    15471.90    209.09 o 
   5   5   7     9285.59     9631.33    138.59 o 
   7   5   7     3954.71     4225.90     77.66 o 
   9   5   7     6871.30     7144.61    112.60 o 
  11   5   7     1824.16     1618.97     57.39 o 
  13   5   7     5766.18     5632.32    109.16 o 
  15   5   7     2613.09     2322.11     94.05 o 
  17   5   7      660.19      732.33     97.77 o 
  19   5   7     2432.26     2401.95    195.49 o 
  21   5   7      516.81      465.49    210.98 o 
 -28   6   7       49.81       86.36     99.70 o 
 -26   6   7      750.49      699.26    113.69 o 
 -24   6   7     3887.30     4004.72    107.97 o 
 -22   6   7      959.06      918.94     51.52 o 
 -20   6   7       13.59      -13.32     38.49 o 
 -18   6   7      859.42      944.60     39.62 o 
 -16   6   7     6887.93     6585.39     95.25 o 
 -14   6   7      720.59      645.89     34.21 o 
 -12   6   7      143.40      182.67     27.61 o 
 -10   6   7       68.88       99.09     25.00 o 
  -8   6   7     1626.14     1562.09     52.67 o 
  -6   6   7     2991.14     2931.15     51.13 o 
  -4   6   7      707.42      742.83     29.15 o 
  -2   6   7     4419.36     4348.67     76.57 o 
   0   6   7       34.89        9.30     25.38 o 
   2   6   7      197.22      187.55     27.93 o 
   4   6   7     1543.18     1601.98     50.15 o 
   6   6   7     2246.70     2130.21     57.94 o 
   8   6   7      567.46      575.48     36.86 o 
  10   6   7      217.28      190.98     34.40 o 
  12   6   7     2722.11     2820.84     73.40 o 
  14   6   7      628.03      739.24     52.74 o 
  16   6   7      810.59     1016.40    107.27 o 
  18   6   7       10.64      -29.09    125.05 o 
 -25   7   7     2436.01     2405.47    115.21 o 
 -23   7   7      512.01      499.41     76.61 o 
 -21   7   7       50.85       32.57     82.85 o 
 -19   7   7       52.41       15.53     58.74 o 
 -17   7   7      290.71      310.31     39.79 o 
 -15   7   7     6059.81     5844.38    115.63 o 
 -13   7   7     9665.42     9624.09    162.40 o 
 -11   7   7    16867.63    16101.74    209.17 o 
  -9   7   7     8454.56     8221.18    107.20 o 
  -7   7   7     1399.91     1544.91     50.73 o 
  -5   7   7      800.71      821.78     37.03 o 
  -3   7   7     1446.05     1468.55     49.62 o 
  -1   7   7     5105.81     5284.78     90.59 o 
   1   7   7    11659.12    11405.37    163.13 o 
   3   7   7    11864.73    11800.23    168.73 o 
   5   7   7     6613.10     6222.06    121.47 o 
   7   7   7       66.20       95.43     33.72 o 
   9   7   7      105.01       82.48     35.92 o 
  11   7   7      351.06      320.64     42.40 o 
  13   7   7     1057.18      998.34     62.14 o 
  15   7   7     6038.74     6429.97    160.41 o 
  17   7   7     3208.07     3470.68    171.99 o 
 -24   8   7       19.82       60.20     74.95 o 
 -22   8   7      436.51      293.36     82.42 o 
 -20   8   7      101.94       55.47     67.36 o 
 -18   8   7       50.13       66.66     62.87 o 
 -16   8   7       13.44       73.78     42.30 o 
 -14   8   7      229.44      284.52     38.50 o 
 -12   8   7       51.61       89.26     49.02 o 
 -10   8   7      683.39      660.73     40.93 o 
  -8   8   7      871.16      744.14     39.10 o 
  -6   8   7      252.83      236.21     33.48 o 
  -4   8   7       96.63       89.80     32.61 o 
  -2   8   7     4095.28     4112.34     80.83 o 
   0   8   7     1736.15     1808.07     58.05 o 
   2   8   7     2477.91     2780.51     69.51 o 
   4   8   7       10.24      113.47     37.09 o 
   6   8   7     1011.73     1018.03     47.32 o 
   8   8   7        8.88       63.15     39.81 o 
  10   8   7      717.34      807.46     56.85 o 
  12   8   7       82.60       -0.52     59.21 o 
  14   8   7        0.25       59.40     68.28 o 
 -21   9   7      114.30       41.97     83.58 o 
 -19   9   7      274.82      276.18     96.65 o 
 -17   9   7     1761.02     1573.73     83.94 o 
 -15   9   7     4016.89     3916.17    123.32 o 
 -13   9   7     8583.16     8618.98    160.40 o 
 -11   9   7     5176.04     5289.96    117.23 o 
  -9   9   7     1205.32     1157.05     50.42 o 
  -7   9   7       27.13       -8.33     35.17 o 
  -5   9   7      314.10      327.95     40.85 o 
  -3   9   7       27.89        5.88     37.04 o 
  -1   9   7     1658.34     1513.75     60.30 o 
   1   9   7     8461.24     8702.70    157.91 o 
   3   9   7     7709.84     8031.07    131.77 o 
   5   9   7     6209.80     6423.12    116.11 o 
   7   9   7     2606.89     2697.08     81.19 o 
   9   9   7      105.45       64.34     45.67 o 
  11   9   7      626.65      534.72     69.59 o 
 -16  10   7       66.45       45.54     68.92 o 
 -14  10   7      147.16      115.54     68.05 o 
 -12  10   7     1303.40     1229.33     66.22 o 
 -10  10   7     1506.71     1598.69     76.60 o 
  -8  10   7      784.77      764.44     48.62 o 
  -6  10   7        2.32      -21.05     43.88 o 
  -4  10   7     1012.51      988.64     50.06 o 
  -2  10   7      939.28     1037.02     54.84 o 
   0  10   7      651.80      711.35     49.82 o 
   2  10   7       23.42       44.03     44.74 o 
   4  10   7      208.53      154.64     45.54 o 
   6  10   7      173.58      207.31     50.12 o 
   8  10   7      697.83      748.99     55.93 o 
  -7  11   7     1322.53     1204.29     71.58 o 
  -5  11   7      672.93      635.45     52.09 o 
  -3  11   7     1085.24      974.90     56.72 o 
  -1  11   7     1623.05     1558.21     70.44 o 
 -32   0   8     2046.34     2102.23    159.09 o 
 -30   0   8      102.32       21.30     95.86 o 
 -28   0   8       62.88       -8.97     95.34 o 
 -26   0   8       72.69       67.43     82.60 o 
 -24   0   8      833.39     1033.10     89.56 o 
 -22   0   8    26631.71    25858.15    580.24 o 
 -20   0   8    51813.27    49264.51   1064.69 o 
 -18   0   8    94258.80    94187.34   1884.58 o 
 -16   0   8    33071.28    33656.59    513.31 o 
 -14   0   8      316.28      228.82     21.51 o 
 -12   0   8     1316.95      752.96     39.62 o 
 -10   0   8    32800.44    27220.73   1056.62 o 
  -8   0   8      854.93      400.51     23.61 o 
  -6   0   8      742.29     1110.57    124.10 o 
  -4   0   8    42575.33    42625.85    625.31 o 
  -2   0   8    93221.72    97983.01   1428.84 o 
   0   0   8    27290.63    28024.68    415.50 o 
   2   0   8    49237.36    50498.39    741.84 o 
   4   0   8    10019.61    11065.69    174.60 o 
   6   0   8    19145.46    19620.43    519.23 o 
   8   0   8    32469.62    32408.57    764.95 o 
  10   0   8     5117.41     5362.43    139.08 o 
  12   0   8     2360.51     2522.95     83.17 o 
  14   0   8      338.92      277.67     47.26 o 
  16   0   8      116.22      143.72     52.91 o 
  18   0   8      161.71      124.21    158.76 o 
  20   0   8       61.25      -66.85     93.78 o 
  22   0   8     3206.94     3144.18    205.39 o 
 -33   1   8       55.13      163.23     90.24 o 
 -31   1   8       19.37       45.57     81.41 o 
 -29   1   8       13.87       10.45     74.62 o 
 -27   1   8      824.72      989.01     80.12 o 
 -25   1   8     5463.21     5015.43    131.65 o 
 -23   1   8     3716.69     3430.90    107.86 o 
 -21   1   8     2119.62     1992.46     82.18 o 
 -19   1   8     1322.47     1344.56     41.67 o 
 -17   1   8    12006.01    11831.57    157.24 o 
 -15   1   8    25592.60    24265.38    276.11 o 
 -13   1   8    22231.26    21406.34    258.82 o 
 -11   1   8     1807.18     1583.42     38.73 o 
  -9   1   8     2300.44     2585.77     48.14 o 
  -7   1   8     8360.07     7452.62     99.22 o 
  -5   1   8    20480.93    18858.68    220.50 o 
  -3   1   8    10467.14     9162.23    103.19 o 
  -1   1   8    12979.21    12693.48    139.97 o 
   1   1   8      122.44      241.02     15.54 o 
   3   1   8        4.59       16.56     17.15 o 
   5   1   8      974.62      743.62     30.06 o 
   7   1   8     5131.88     4735.48     72.87 o 
   9   1   8      771.43      705.70     37.37 o 
  11   1   8     7001.13     6891.58    166.68 o 
  13   1   8     5689.90     5841.62     93.22 o 
  15   1   8     1186.92     1185.36     50.57 o 
  17   1   8      551.72      531.24     43.38 o 
  19   1   8     2259.41     2349.88    160.22 o 
  21   1   8     1467.66     1402.94     96.31 o 
  23   1   8     1729.59     1781.93    123.81 o 
 -32   2   8     6746.82     6966.13    161.04 o 
 -30   2   8     4991.93     5016.12    126.46 o 
 -28   2   8     1623.48     1645.61     98.75 o 
 -26   2   8      479.41      491.12     67.62 o 
 -24   2   8      210.10      196.93     57.22 o 
 -22   2   8      503.47      452.16     56.20 o 
 -20   2   8     3502.94     3458.96     64.79 o 
 -18   2   8     8572.83     8564.17    121.55 o 
 -16   2   8     3795.76     3813.43     77.84 o 
 -14   2   8     4977.19     5207.79    119.67 o 
 -12   2   8     9259.38    10190.29    134.22 o 
 -10   2   8    29177.31    31427.19    416.91 o 
  -8   2   8    84293.21    86680.84   1016.39 o 
  -6   2   8    82795.94    83151.98    946.43 o 
  -4   2   8    33496.20    32484.35    336.16 o 
  -2   2   8    44217.39    48821.94    515.70 o 
   0   2   8       25.86      103.44     18.50 o 
   2   2   8    15813.02    15414.93    184.28 o 
   4   2   8    10747.51     9713.10    122.51 o 
   6   2   8      477.07      270.07     24.08 o 
   8   2   8     7112.05     7487.05    105.86 o 
  10   2   8    26071.96    27065.44    362.14 o 
  12   2   8    34730.66    35815.29    571.30 o 
  14   2   8    17707.87    18636.37    286.55 o 
  16   2   8     8398.67     8372.83    152.11 o 
  18   2   8     3453.34     3269.13     94.37 o 
  20   2   8      308.37      239.66     67.32 o 
  22   2   8      229.05       42.80    195.86 o 
 -31   3   8     1309.66     1689.31     88.18 o 
 -29   3   8     5103.04     5484.86    132.05 o 
 -27   3   8     3010.33     3205.13     98.79 o 
 -25   3   8        6.13       -3.75     49.76 o 
 -23   3   8      737.77      769.12     61.02 o 
 -21   3   8     6972.52     6774.17    116.46 o 
 -19   3   8      198.15      191.90     29.73 o 
 -17   3   8       17.38      -10.35     17.81 o 
 -15   3   8       31.71       49.29     17.88 o 
 -13   3   8       91.74      113.29     19.81 o 
 -11   3   8    11109.11    10881.62    162.65 o 
  -9   3   8     6182.76     6725.63     85.25 o 
  -7   3   8    10870.83    11144.06    124.96 o 
  -5   3   8     2191.55     1875.14     37.81 o 
  -3   3   8    42748.84    41584.14    479.83 o 
  -1   3   8    28053.12    26538.79    309.98 o 
   1   3   8    37044.47    35806.92    381.57 o 
   3   3   8     1628.71     1865.92     38.76 o 
   5   3   8     5463.14     5265.53     76.05 o 
   7   3   8    20101.71    19280.28    283.68 o 
   9   3   8    33728.28    32918.73    435.60 o 
  11   3   8     2921.09     2802.20     90.05 o 
  13   3   8       14.18      -69.30    106.77 o 
  15   3   8     2665.48     2729.82     97.79 o 
  17   3   8     3352.25     3368.75    110.90 o 
  19   3   8      223.26      223.26    199.01 o 
  21   3   8      708.49      786.18    176.68 o 
 -30   4   8      576.15      503.25     76.68 o 
 -28   4   8      264.62      304.19     61.72 o 
 -26   4   8     1631.87     1598.91     79.47 o 
 -24   4   8     3717.72     4074.78    104.51 o 
 -22   4   8    12146.43    12056.78    174.51 o 
 -20   4   8    27941.55    26979.74    363.99 o 
 -18   4   8    24017.13    23612.59    277.47 o 
 -16   4   8     5464.64     5575.41     81.20 o 
 -14   4   8     8554.91     9201.88    129.90 o 
 -12   4   8       21.89       35.17     26.40 o 
 -10   4   8      151.36      115.21     20.18 o 
  -8   4   8     1687.62     1284.56     28.46 o 
  -6   4   8      120.24      223.86     21.07 o 
  -4   4   8     3486.40     3963.27     60.57 o 
  -2   4   8    22515.90    23786.47    279.97 o 
   0   4   8    46698.49    48293.81    557.07 o 
   2   4   8    24008.50    23318.90    304.75 o 
   4   4   8    30630.74    31245.55    403.86 o 
   6   4   8    21377.96    20990.82    278.75 o 
   8   4   8     3767.97     3682.84     78.79 o 
  10   4   8     6195.41     6064.56    118.17 o 
  12   4   8      258.79      198.41     55.59 o 
  14   4   8       36.58      -29.18     88.21 o 
  16   4   8       18.84      -20.38     56.60 o 
  18   4   8       30.39      -24.63     84.98 o 
  20   4   8     1622.97     1644.86    313.24 o 
 -29   5   8       61.41       73.23     90.09 o 
 -27   5   8      461.55      556.68     89.11 o 
 -25   5   8     1440.53     1527.72     78.60 o 
 -23   5   8     5045.99     5308.23    135.69 o 
 -21   5   8     3490.92     3351.80     74.86 o 
 -19   5   8      171.44      183.16     31.92 o 
 -17   5   8     9189.17     9002.77    120.17 o 
 -15   5   8    17920.29    17493.58    231.27 o 
 -13   5   8    29754.78    28562.88    362.08 o 
 -11   5   8      764.63      794.68     47.96 o 
  -9   5   8     4442.96     4347.73     64.51 o 
  -7   5   8    17354.16    16333.07    187.34 o 
  -5   5   8    10063.99     9519.83    122.68 o 
  -3   5   8     4184.19     3676.47     66.26 o 
  -1   5   8       76.19       34.40     23.49 o 
   1   5   8       96.75       89.35     24.88 o 
   3   5   8      458.90      497.61     30.91 o 
   5   5   8      500.52      497.25     31.88 o 
   7   5   8      745.15      636.53     35.88 o 
   9   5   8      193.48      209.72     34.06 o 
  11   5   8     2297.97     2123.69     65.59 o 
  13   5   8     5160.53     5111.46    113.72 o 
  15   5   8      308.00      301.37     62.40 o 
  17   5   8      161.99       53.80     91.89 o 
  19   5   8      786.52      915.51    160.06 o 
 -28   6   8     4768.96     4654.95    190.58 o 
 -26   6   8     3855.24     3806.33    193.06 o 
 -24   6   8     1359.64     1232.17     87.12 o 
 -22   6   8       19.39      -17.25     45.05 o 
 -20   6   8      565.28      749.22     40.20 o 
 -18   6   8     1917.50     1933.00     61.71 o 
 -16   6   8      121.65       48.47     33.57 o 
 -14   6   8    11623.74    11512.43    232.62 o 
 -12   6   8    30881.88    30451.68    436.38 o 
 -10   6   8    41612.02    40597.35    448.82 o 
  -8   6   8    23171.37    23143.49    281.53 o 
  -6   6   8     8766.74     9108.70    191.53 o 
  -4   6   8     7070.39     7213.49    142.63 o 
  -2   6   8      223.11      214.80     44.11 o 
   0   6   8      119.72      128.33     28.22 o 
   2   6   8      598.43      647.00     33.65 o 
   4   6   8     1540.20     1569.70     53.42 o 
   6   6   8     3365.99     3368.73     73.38 o 
   8   6   8      294.01      301.26     36.53 o 
  10   6   8     3758.25     3843.99     84.80 o 
  12   6   8     2292.04     2482.23     72.40 o 
  14   6   8     6171.50     6407.57    131.80 o 
  16   6   8     8446.63     8730.94    257.87 o 
  18   6   8     2476.58     2534.90    341.45 o 
 -25   7   8      511.85      696.30     80.43 o 
 -23   7   8       23.72      -21.18     70.97 o 
 -21   7   8      186.55      168.06     52.18 o 
 -19   7   8     1327.19     1201.14     55.42 o 
 -17   7   8      205.12      195.41     40.55 o 
 -15   7   8      119.71       56.91     43.11 o 
 -13   7   8      149.29      204.36     42.05 o 
 -11   7   8      782.29      861.97     34.90 o 
  -9   7   8     3267.33     3307.23     64.52 o 
  -7   7   8      214.24      219.29     31.49 o 
  -5   7   8     3877.24     3565.84     72.75 o 
  -3   7   8     2391.25     2370.64     59.75 o 
  -1   7   8     7720.68     7704.38    119.45 o 
   1   7   8     4789.54     4653.85     86.00 o 
   3   7   8     1296.56     1278.83     51.58 o 
   5   7   8      608.41      638.35     39.75 o 
   7   7   8     3680.35     3655.53     78.82 o 
   9   7   8     3574.55     3673.95     85.21 o 
  11   7   8     3193.75     3404.77     82.87 o 
  13   7   8      290.30      304.79     65.10 o 
  15   7   8       75.35      105.30     66.48 o 
 -24   8   8     4749.48     4872.83    153.22 o 
 -22   8   8     2477.16     2610.09    141.99 o 
 -20   8   8      830.39      810.41     81.94 o 
 -18   8   8      289.04      271.16     45.95 o 
 -16   8   8     2564.52     2552.86     86.55 o 
 -14   8   8     4310.47     4200.52     83.91 o 
 -12   8   8     5169.13     4905.39    106.32 o 
 -10   8   8     2708.70     2376.45     74.95 o 
  -8   8   8      226.30      191.80     36.20 o 
  -6   8   8      612.51      639.82     39.14 o 
  -4   8   8      433.82      418.17     38.95 o 
  -2   8   8      308.67      321.70     36.62 o 
   0   8   8     7333.49     7111.95    116.80 o 
   2   8   8    20053.69    20437.50    278.24 o 
   4   8   8    19153.42    19322.09    406.14 o 
   6   8   8    13310.76    13583.78    198.81 o 
   8   8   8     1417.39     1308.31     56.87 o 
  10   8   8       20.65       12.51     46.14 o 
  12   8   8      102.74      140.36     64.45 o 
  14   8   8      192.87      236.63     74.55 o 
 -21   9   8       44.15      -23.27     79.49 o 
 -19   9   8       77.99      -34.80     86.14 o 
 -17   9   8      572.47      617.19     72.14 o 
 -15   9   8     1151.67     1062.78    116.18 o 
 -13   9   8      690.77      802.83     57.45 o 
 -11   9   8      751.21      748.40     52.49 o 
  -9   9   8      182.18      148.26     42.93 o 
  -7   9   8       79.20      -34.30     52.07 o 
  -5   9   8      411.59      373.18     42.44 o 
  -3   9   8     3049.53     2993.30     75.46 o 
  -1   9   8     1601.50     1675.16     66.71 o 
   1   9   8      304.27      398.53     44.90 o 
   3   9   8      139.94      214.57     43.70 o 
   5   9   8     1393.95     1460.72     64.32 o 
   7   9   8      260.58      384.69     49.51 o 
   9   9   8     1454.07     1678.97     75.34 o 
 -16  10   8       16.62       11.91     69.59 o 
 -14  10   8     1894.80     2084.90     93.15 o 
 -12  10   8     6637.95     6871.11    142.48 o 
 -10  10   8     7294.79     7494.32    130.05 o 
  -8  10   8     5958.80     6154.76    114.97 o 
  -6  10   8     1864.79     1837.57     69.77 o 
  -4  10   8      356.40      176.47     44.37 o 
  -2  10   8      189.18      112.78     43.90 o 
   0  10   8       77.80       27.84     45.23 o 
   2  10   8      609.65      515.70     66.51 o 
   4  10   8      329.33      319.04     50.01 o 
   6  10   8      598.68      574.77     54.72 o 
 -33   1   9     5332.21     5352.46    182.41 o 
 -31   1   9     5494.48     5423.61    163.45 o 
 -29   1   9     2469.03     2477.32    120.82 o 
 -27   1   9      239.38      186.19     81.97 o 
 -25   1   9       33.09       78.67     61.43 o 
 -23   1   9      319.32      266.44     54.37 o 
 -21   1   9     4347.85     4341.44    149.77 o 
 -19   1   9    14111.73    14101.00    186.48 o 
 -17   1   9    42514.96    41875.69    469.91 o 
 -15   1   9    42648.71    43886.51    521.81 o 
 -13   1   9     3577.30     4055.91     61.02 o 
 -11   1   9      796.06     1237.98     32.98 o 
  -9   1   9     5172.17     4719.11    130.73 o 
  -7   1   9      355.03      421.91     20.19 o 
  -5   1   9    36349.04    40035.47    459.30 o 
  -3   1   9    41155.73    43191.86    455.12 o 
  -1   1   9    66891.16    69358.16    803.24 o 
   1   1   9    10389.32    11121.62    138.25 o 
   3   1   9     7458.11     8157.35    116.77 o 
   5   1   9       97.18      128.83     20.99 o 
   7   1   9      164.86      229.66     23.91 o 
   9   1   9     7769.86     7822.58    182.35 o 
  11   1   9     3961.64     4181.08     81.11 o 
  13   1   9    14178.26    14745.82    206.12 o 
  15   1   9     6870.85     6927.98    118.04 o 
  17   1   9     1369.20     1346.28     59.43 o 
  19   1   9     1476.16     1144.59     74.67 o 
  21   1   9      273.20     -133.48    111.36 o 
 -32   2   9      135.28      189.96    120.16 o 
 -30   2   9      447.35      628.42     87.89 o 
 -28   2   9     1516.54     1610.74     94.04 o 
 -26   2   9      120.63      111.96     63.31 o 
 -24   2   9      923.31      911.54     72.45 o 
 -22   2   9     4200.17     4174.97    117.71 o 
 -20   2   9     3684.47     3636.07     67.63 o 
 -18   2   9     1193.78     1265.06     45.26 o 
 -16   2   9     2543.18     2299.21     43.95 o 
 -14   2   9     5464.88     5483.16     84.89 o 
 -12   2   9    15147.00    15313.74    210.68 o 
 -10   2   9     2632.84     2818.73     53.46 o 
  -8   2   9     6410.21     6602.52     89.49 o 
  -6   2   9    13769.49    13295.93    133.40 o 
  -4   2   9     3024.74     2845.45     41.57 o 
  -2   2   9     1659.93     1752.25     33.46 o 
   0   2   9     1754.45     1795.11     35.02 o 
   2   2   9    12373.96    12518.23    153.46 o 
   4   2   9       89.51       83.40     20.63 o 
   6   2   9       17.72      -25.94     23.60 o 
   8   2   9      425.54      342.78     30.30 o 
  10   2   9     3741.57     3750.76     78.61 o 
  12   2   9      186.14      186.62     42.97 o 
  14   2   9      109.50      101.31     46.17 o 
  16   2   9      593.99      695.70     54.90 o 
  18   2   9      408.99      317.97     55.55 o 
  20   2   9      122.00      100.63    112.43 o 
 -31   3   9     2611.08     2660.19    104.60 o 
 -29   3   9     1328.76     1527.23     81.13 o 
 -27   3   9     1534.00     1408.10     74.12 o 
 -25   3   9        3.10       34.21     49.71 o 
 -23   3   9     1311.45     1342.11     80.78 o 
 -21   3   9     3876.77     3757.10     73.40 o 
 -19   3   9    10016.85    10275.25    145.76 o 
 -17   3   9    13438.42    13009.67    204.04 o 
 -15   3   9    22553.24    22515.00    260.38 o 
 -13   3   9     6587.72     6745.12     97.01 o 
 -11   3   9     1095.75     1076.75     36.05 o 
  -9   3   9     2646.91     2956.83     50.57 o 
  -7   3   9     6963.61     7724.97    100.27 o 
  -5   3   9    20588.36    23222.98    273.30 o 
  -3   3   9    19792.80    20609.42    243.90 o 
  -1   3   9    12973.13    12931.48    158.20 o 
   1   3   9     6180.58     6495.25     87.49 o 
   3   3   9     5337.06     5369.82     86.08 o 
   5   3   9     2230.49     2501.41     58.84 o 
   7   3   9     2096.62     2170.22     92.48 o 
   9   3   9     4271.06     4457.96    104.67 o 
  11   3   9     8328.60     8563.14    242.94 o 
  13   3   9     6641.86     6532.65    219.30 o 
  15   3   9     7581.48     7663.07    171.96 o 
  17   3   9      942.95     1000.88    116.99 o 
  19   3   9      741.94      543.13     75.32 o 
 -30   4   9     1371.89     1613.79     85.02 o 
 -28   4   9     3619.55     3650.64    111.11 o 
 -26   4   9     1008.51     1036.85     66.11 o 
 -24   4   9     1223.71     1167.49     66.90 o 
 -22   4   9     1883.56     1953.60     56.41 o 
 -20   4   9     4770.75     4547.17     85.37 o 
 -18   4   9     3218.86     3000.20     59.41 o 
 -16   4   9      911.56      968.42     37.92 o 
 -14   4   9     7582.89     7402.33    108.26 o 
 -12   4   9     6813.56     6439.04     95.00 o 
 -10   4   9      685.81      678.00     31.49 o 
  -8   4   9      623.35      546.52     24.28 o 
  -6   4   9     8913.48     8751.13    113.36 o 
  -4   4   9     4837.92     4613.24     68.28 o 
  -2   4   9     6492.28     6334.10     86.96 o 
   0   4   9     2175.82     2270.03     52.94 o 
   2   4   9     6379.24     6151.24     98.23 o 
   4   4   9     2380.73     2445.04     58.70 o 
   6   4   9     4731.66     4669.31     85.37 o 
   8   4   9     1980.79     2074.24     60.35 o 
  10   4   9     3313.43     3205.88     82.70 o 
  12   4   9      146.69       62.78     52.79 o 
  14   4   9      369.31      386.93     78.41 o 
  16   4   9     1118.67     1189.48     78.24 o 
  18   4   9     1432.95     1587.94    122.44 o 
 -29   5   9     1663.14     1637.67     86.61 o 
 -27   5   9     1542.58     1588.94     95.52 o 
 -25   5   9     3669.42     3375.56    109.22 o 
 -23   5   9     9046.58     8392.44    168.30 o 
 -21   5   9     1559.20     1492.22     54.30 o 
 -19   5   9     1970.26     1863.64     52.81 o 
 -17   5   9     1669.31     1656.77     57.20 o 
 -15   5   9     6941.82     7027.93    131.51 o 
 -13   5   9     3813.68     3913.57     83.02 o 
 -11   5   9     3016.83     3107.90     61.89 o 
  -9   5   9    11205.51    11237.79    135.00 o 
  -7   5   9     2477.23     2556.40     52.31 o 
  -5   5   9    10037.83    10568.48    135.50 o 
  -3   5   9     4191.07     4435.05     77.34 o 
  -1   5   9     1177.62     1224.26     45.72 o 
   1   5   9    13609.72    13846.70    190.69 o 
   3   5   9    14148.46    13997.38    194.31 o 
   5   5   9     8393.22     8371.12    127.10 o 
   7   5   9     3712.16     3541.39     75.79 o 
   9   5   9     1309.97     1257.83     54.79 o 
  11   5   9     2237.66     2026.91     75.59 o 
  13   5   9       89.62        4.94     46.99 o 
  15   5   9     1226.24     1151.78    102.82 o 
  17   5   9     1594.19     1505.52    127.98 o 
 -28   6   9      321.37      591.46    132.22 o 
 -26   6   9      345.01      500.23    113.84 o 
 -24   6   9      398.79      439.31     58.61 o 
 -22   6   9     1694.30     1648.44     65.47 o 
 -20   6   9      589.37      603.01     45.70 o 
 -18   6   9       53.34      -37.17     37.80 o 
 -16   6   9     1117.86     1111.21     57.68 o 
 -14   6   9     5689.99     5349.81    170.29 o 
 -12   6   9     2738.41     2637.67     61.02 o 
 -10   6   9     1112.34     1222.96     44.31 o 
  -8   6   9     1572.89     1590.11     43.94 o 
  -6   6   9     9585.21     9146.50    143.13 o 
  -4   6   9     8999.65     8613.14    127.78 o 
  -2   6   9      264.64      260.67     31.25 o 
   0   6   9     4467.86     4618.52     82.84 o 
   2   6   9     4319.88     4231.17     79.58 o 
   4   6   9     5183.34     5388.85     94.03 o 
   6   6   9       34.72       93.94     35.00 o 
   8   6   9       26.89       37.66     37.28 o 
  10   6   9       59.67       86.06     40.86 o 
  12   6   9      561.55      626.75     48.59 o 
  14   6   9        0.77        6.31     61.11 o 
  16   6   9       26.75       -8.07     92.92 o 
 -25   7   9     3769.86     3922.40    135.92 o 
 -23   7   9     2488.56     2516.78     94.40 o 
 -21   7   9      676.79      688.96     52.61 o 
 -19   7   9       12.89      -63.14     42.09 o 
 -17   7   9       26.66      -58.36     38.91 o 
 -15   7   9     1378.89     1310.96     67.94 o 
 -13   7   9    12609.14    11913.47    275.80 o 
 -11   7   9    14902.65    14876.14    270.83 o 
  -9   7   9    13214.30    12697.80    212.96 o 
  -7   7   9     6648.95     6525.92    106.36 o 
  -5   7   9      421.60      480.59     36.08 o 
  -3   7   9       45.10       18.54     35.59 o 
  -1   7   9       36.42       43.79     31.56 o 
   1   7   9     2740.84     2594.20     66.22 o 
   3   7   9     4547.54     4402.80     86.49 o 
   5   7   9     5531.18     5445.68     99.05 o 
   7   7   9     7231.65     7195.64    122.64 o 
   9   7   9     1092.69     1102.34     51.60 o 
  11   7   9     1187.59     1104.28     55.14 o 
  13   7   9     1034.72      937.27     76.93 o 
 -24   8   9       63.28      131.83    102.04 o 
 -22   8   9      156.99      124.40     79.02 o 
 -20   8   9      101.61       30.90     48.73 o 
 -18   8   9      570.61      461.01     51.01 o 
 -16   8   9       22.32      -19.50     40.45 o 
 -14   8   9        4.11       -9.81     43.19 o 
 -12   8   9       21.27      -20.26     42.42 o 
 -10   8   9      345.80      356.11     39.66 o 
  -8   8   9      544.27      520.00     41.03 o 
  -6   8   9      711.52      659.52     43.62 o 
  -4   8   9       87.64       42.34     38.54 o 
  -2   8   9      191.60      209.22     55.07 o 
   0   8   9      599.16      538.72     42.88 o 
   2   8   9      108.09      129.77     39.46 o 
   4   8   9       24.24       77.42     39.20 o 
   6   8   9      221.76      335.83     46.44 o 
   8   8   9      256.83      348.25     47.90 o 
  10   8   9      100.19       28.35     47.12 o 
  12   8   9       19.93       11.84     71.48 o 
 -19   9   9      170.82       52.31     58.03 o 
 -17   9   9       13.38      -27.63     49.14 o 
 -15   9   9      148.58       77.32     48.52 o 
 -13   9   9      934.89      769.40     56.44 o 
 -11   9   9     4041.57     4043.51     89.59 o 
  -9   9   9     4216.17     3892.18    112.29 o 
  -7   9   9     3278.55     3176.81     89.00 o 
  -5   9   9      289.22      206.46     41.93 o 
  -3   9   9      109.84       48.74     42.59 o 
  -1   9   9      811.34      721.77     48.96 o 
   1   9   9     2118.86     2178.95     71.68 o 
   3   9   9     6381.47     6559.45    117.36 o 
   5   9   9     4009.60     4097.08     94.76 o 
   7   9   9     2726.30     2833.46     85.95 o 
 -14  10   9        2.93      -11.81     56.84 o 
 -12  10   9      194.94      178.14     57.52 o 
 -10  10   9        0.44      117.03     47.30 o 
  -8  10   9       13.30       39.78     72.53 o 
  -6  10   9       12.42       29.92     44.42 o 
  -4  10   9       42.63       24.36     50.14 o 
  -2  10   9       41.49       38.43     47.39 o 
   0  10   9       23.67      -21.81     49.31 o 
   2  10   9       20.92      -18.55     49.66 o 
 -32   0  10     2379.15     2741.29    225.49 o 
 -30   0  10    12642.18    13019.63    448.33 o 
 -28   0  10     9586.01    10331.00    368.17 o 
 -26   0  10     6465.89     6388.15    257.89 o 
 -24   0  10       39.43       40.23     88.42 o 
 -22   0  10      118.48      115.39     80.61 o 
 -18   0  10    16634.92    16774.47    308.45 o 
 -16   0  10    15213.08    15585.53    248.41 o 
 -14   0  10      206.06      282.76     38.71 o 
 -12   0  10      815.77      609.94     79.34 o 
 -10   0  10      446.32      244.27     33.36 o 
  -8   0  10     1624.86     1214.94     76.94 o 
  -6   0  10    10191.80    10089.33    157.54 o 
  -4   0  10    39424.23    37922.69    558.35 o 
  -2   0  10   136797.33   139810.45   2043.45 o 
   0   0  10   149335.45   144947.34   4625.54 o 
   2   0  10    18850.75    19501.34    297.97 o 
   4   0  10     1029.88     1105.85     43.93 o 
   6   0  10     3641.76     3716.55    108.29 o 
   8   0  10    10602.40    10532.90    231.05 o 
  10   0  10      153.27      239.45     61.59 o 
  12   0  10     2649.13     2644.84     95.21 o 
  14   0  10     8361.19     8759.21    290.63 o 
  16   0  10     6483.66     6935.96    500.60 o 
  18   0  10     4516.50     5116.98    398.67 o 
  20   0  10     3068.07     2526.86    188.39 o 
 -33   1  10      639.14      833.42    170.44 o 
 -31   1  10      239.07      320.70    120.60 o 
 -29   1  10       93.68       69.47    101.70 o 
 -27   1  10       10.97        8.44     64.50 o 
 -25   1  10      403.99      437.17     61.99 o 
 -23   1  10      770.71      814.10     67.24 o 
 -21   1  10     2675.60     2568.03     99.30 o 
 -19   1  10     1180.12     1086.41     43.93 o 
 -17   1  10     1093.00     1115.09     50.86 o 
 -15   1  10     2783.65     2873.21     51.71 o 
 -13   1  10      983.89     1026.72     38.60 o 
 -11   1  10      376.96      352.78     22.23 o 
  -9   1  10    17831.77    17016.89    244.68 o 
  -7   1  10    16136.86    15739.19    172.80 o 
  -5   1  10    17200.77    16325.04    178.23 o 
  -3   1  10     1612.38     1396.98     44.74 o 
  -1   1  10     2545.35     2648.06     48.04 o 
   1   1  10     3971.61     3249.34     52.93 o 
   3   1  10    20202.46    19399.05    273.45 o 
   5   1  10    12333.23    11944.67    152.93 o 
   7   1  10     1537.22     1460.53     48.31 o 
   9   1  10      166.31      108.08     35.03 o 
  11   1  10      755.70      792.50     45.78 o 
  13   1  10     1489.42     1526.71     64.53 o 
  15   1  10     3396.86     3493.20     96.37 o 
  17   1  10      559.80      596.43     65.33 o 
  19   1  10      308.68      221.75    139.66 o 
 -32   2  10     4019.65     4382.29    182.73 o 
 -30   2  10     3930.23     3486.41    134.90 o 
 -28   2  10      951.14      885.09     82.62 o 
 -26   2  10       50.43       66.78     65.98 o 
 -24   2  10     2098.08     2266.92     97.36 o 
 -22   2  10     1655.75     1680.78     80.59 o 
 -20   2  10     3627.85     3645.88     70.15 o 
 -18   2  10    33486.05    33630.31    422.83 o 
 -16   2  10    50836.77    49405.10    886.19 o 
 -14   2  10    51361.06    50628.34    601.60 o 
 -12   2  10    33364.54    33805.50    450.13 o 
 -10   2  10    12013.42    12455.31    175.50 o 
  -8   2  10       31.42       97.43     16.82 o 
  -6   2  10      142.08       62.62     12.36 o 
  -4   2  10       29.22       42.24     12.93 o 
  -2   2  10     1369.67     1678.33     34.12 o 
   0   2  10     7688.80     8021.52    103.16 o 
   2   2  10     4586.24     5427.30    100.40 o 
   4   2  10     1574.86     1730.00     54.87 o 
   6   2  10     8120.30     8087.90    141.27 o 
   8   2  10     8155.61     8230.62    207.05 o 
  10   2  10    19697.44    19781.69    720.04 o 
  12   2  10    13625.35    14366.07    253.71 o 
  14   2  10     9168.85     9548.03    210.15 o 
  16   2  10     4000.58     3895.00    105.27 o 
  18   2  10       62.72      -59.34     66.34 o 
 -31   3  10      736.62      910.87     77.63 o 
 -29   3  10     2117.40     2299.46     95.47 o 
 -27   3  10     3588.17     3739.83    130.23 o 
 -25   3  10      248.57      252.23     69.03 o 
 -23   3  10     1915.83     1841.56     89.68 o 
 -21   3  10     8779.15     8569.59    128.82 o 
 -19   3  10    21431.88    20903.61    272.72 o 
 -17   3  10     5362.52     5352.51     87.99 o 
 -15   3  10       12.60       12.67     22.03 o 
 -13   3  10    15035.06    14789.18    207.28 o 
 -11   3  10    25593.06    23801.60    322.78 o 
  -9   3  10     4234.07     3838.55     60.97 o 
  -7   3  10     4018.79     3765.72     58.95 o 
  -5   3  10       85.79       91.66     20.10 o 
  -3   3  10     1100.67     1072.81     34.08 o 
  -1   3  10       20.39       63.88     19.63 o 
   1   3  10      759.30      643.71     30.27 o 
   3   3  10       35.06       68.76     27.05 o 
   5   3  10     2298.34     2144.38     55.85 o 
   7   3  10     4363.93     3964.98     88.94 o 
   9   3  10     2314.13     2320.32     73.06 o 
  11   3  10     1135.94     1026.84     57.84 o 
  13   3  10     2613.59     2493.81    135.84 o 
  15   3  10     2502.88     2543.40    101.26 o 
  17   3  10     2556.55     3255.05    165.57 o 
  19   3  10     2336.01     2574.13    243.41 o 
 -30   4  10     1324.22     1478.80     84.84 o 
 -28   4  10     3754.50     4226.03    116.81 o 
 -26   4  10     6650.49     6580.26    139.55 o 
 -24   4  10     8374.74     8268.35    156.49 o 
 -22   4  10     8137.88     7938.34    113.28 o 
 -20   4  10     3595.76     3447.90     66.85 o 
 -18   4  10     3761.09     3662.74     66.17 o 
 -16   4  10       14.27        4.32     26.11 o 
 -14   4  10      431.50      318.92     29.10 o 
 -12   4  10       32.65       52.07     30.40 o 
 -10   4  10       97.67      112.18     25.49 o 
  -8   4  10     9215.66     9506.37    123.15 o 
  -6   4  10    18267.94    18224.70    219.99 o 
  -4   4  10    29038.39    29480.10    346.29 o 
  -2   4  10    39850.42    40478.00    519.75 o 
   0   4  10    21899.19    21773.36    288.61 o 
   2   4  10    18108.19    18102.32    244.18 o 
   4   4  10      188.13      159.47     30.73 o 
   6   4  10     1627.35     1502.79     73.59 o 
   8   4  10       37.56        3.48     37.15 o 
  10   4  10       43.35       91.15     43.73 o 
  12   4  10      590.79      487.98     69.37 o 
  14   4  10      149.95      124.63     75.44 o 
  16   4  10     3370.30     3582.65    167.58 o 
  18   4  10     3370.44     3318.02    428.78 o 
 -29   5  10      284.54      384.19     88.38 o 
 -27   5  10     1640.00     1706.02    102.87 o 
 -25   5  10      837.02      916.95     81.75 o 
 -23   5  10      953.37     1032.20     58.24 o 
 -21   5  10      168.66      246.59     40.33 o 
 -19   5  10     1209.24      988.44     46.83 o 
 -17   5  10      725.17      743.89     40.12 o 
 -15   5  10     1920.87     1984.38     62.81 o 
 -13   5  10     3943.56     3918.83     84.41 o 
 -11   5  10     1648.24     1600.51     48.19 o 
  -9   5  10     1849.53     1718.68     46.56 o 
  -7   5  10    17182.36    16410.99    223.94 o 
  -5   5  10     9702.41     9653.45    140.66 o 
  -3   5  10     9915.12     9794.96    142.41 o 
  -1   5  10       78.09       93.06     28.02 o 
   1   5  10    10037.91     9938.76    145.02 o 
   3   5  10    22930.45    22333.48    328.36 o 
   5   5  10    13823.23    13950.64    197.46 o 
   7   5  10     2031.98     1939.39     59.46 o 
   9   5  10      161.14      195.40     38.71 o 
  11   5  10     4320.10     4165.26    136.12 o 
  13   5  10     1695.02     1763.47     83.45 o 
  15   5  10       52.31       87.03    100.74 o 
  17   5  10      505.56      468.45    111.13 o 
 -28   6  10      106.01      188.11     84.80 o 
 -26   6  10      352.98      224.72     81.36 o 
 -24   6  10     1203.29     1107.75     87.34 o 
 -22   6  10     2146.39     1918.17     71.14 o 
 -20   6  10     1658.59     1583.50     64.75 o 
 -18   6  10     3317.95     3137.37     80.04 o 
 -16   6  10     3612.19     3514.58     87.42 o 
 -14   6  10     7104.57     7221.30    129.82 o 
 -12   6  10    18173.22    18280.97    214.62 o 
 -10   6  10    15385.53    15460.93    226.19 o 
  -8   6  10    16398.87    16276.26    222.42 o 
  -6   6  10     1377.11     1322.67     51.08 o 
  -4   6  10     1385.55     1368.64     52.73 o 
  -2   6  10     1204.83     1278.07     50.28 o 
   0   6  10      735.26      686.65     37.63 o 
   2   6  10     1825.10     1711.28     70.68 o 
   4   6  10     3605.61     3649.30     77.89 o 
   6   6  10    11497.47    11878.58    175.47 o 
   8   6  10    13933.46    14039.54    203.67 o 
  10   6  10     5480.93     5789.91    131.56 o 
  12   6  10     5619.46     5474.50    126.14 o 
  14   6  10      586.57      591.59     87.72 o 
 -25   7  10       89.90       96.07     62.20 o 
 -23   7  10       45.94       20.87     50.18 o 
 -21   7  10     2464.56     2590.08     79.19 o 
 -19   7  10     3072.59     3232.36     82.58 o 
 -17   7  10     2198.85     2181.91     81.31 o 
 -15   7  10       13.43       -6.82     36.13 o 
 -13   7  10     2022.09     1934.97     67.01 o 
 -11   7  10     4247.94     4282.66     84.35 o 
  -9   7  10     6311.53     6286.08    106.38 o 
  -7   7  10      516.84      489.72     36.84 o 
  -5   7  10     1073.45     1117.87     48.36 o 
  -3   7  10        3.39       15.31     32.78 o 
  -1   7  10      496.68      455.41     38.97 o 
   1   7  10      181.48      148.54     36.04 o 
   3   7  10      978.87      878.96     61.16 o 
   5   7  10       12.57       30.16     39.02 o 
   7   7  10      560.73      644.39     47.77 o 
   9   7  10      442.79      462.89     48.56 o 
  11   7  10        9.46       -7.49     45.80 o 
  13   7  10       18.37       69.47     68.64 o 
 -22   8  10     5366.44     5493.69    128.45 o 
 -20   8  10     1563.32     1529.72     69.62 o 
 -18   8  10       13.49      -56.71     39.95 o 
 -16   8  10      869.11      990.13     56.80 o 
 -14   8  10      460.02      547.70     50.30 o 
 -12   8  10       70.55       -3.62     37.05 o 
 -10   8  10     2870.02     2714.72     72.72 o 
  -8   8  10     9059.55     8718.41    138.16 o 
  -6   8  10     8170.85     8347.76    132.69 o 
  -4   8  10     5441.12     5286.74     99.17 o 
  -2   8  10     2981.30     2989.25     73.79 o 
   0   8  10     2344.57     2272.69     70.21 o 
   2   8  10     3098.23     3029.41     79.17 o 
   4   8  10     3769.28     3596.78    128.79 o 
   6   8  10      760.43      679.42     52.22 o 
   8   8  10      871.44      601.01     51.96 o 
  10   8  10       86.96        4.77     49.83 o 
 -19   9  10     1232.70     1219.90     71.90 o 
 -17   9  10      638.81      656.53     61.45 o 
 -15   9  10        2.26      -23.20     52.01 o 
 -13   9  10       79.79       74.02     48.02 o 
 -11   9  10      707.84      681.95     50.75 o 
  -9   9  10      543.40      525.15     47.33 o 
  -7   9  10      617.10      679.25     46.83 o 
  -5   9  10      240.51      239.51     44.96 o 
  -3   9  10       53.65       -3.86     44.63 o 
  -1   9  10       91.03       53.68     42.53 o 
   1   9  10     1101.04     1094.02     56.26 o 
   3   9  10       90.64      122.12     45.18 o 
   5   9  10      702.19      764.46     56.51 o 
 -12  10  10     2552.65     2824.02    102.68 o 
 -10  10  10     4003.27     4255.49     97.78 o 
  -8  10  10     2662.55     2526.27     81.32 o 
  -6  10  10     1408.13     1283.91     60.14 o 
  -4  10  10      100.37      -12.37     48.82 o 
  -2  10  10       68.59      124.95     51.94 o 
   0  10  10      224.61      316.03     52.08 o 
 -31   1  11     5479.26     5560.75    185.55 o 
 -29   1  11     8877.46     8558.37    227.76 o 
 -27   1  11     5391.55     5216.12    165.81 o 
 -25   1  11      908.63      849.90     78.04 o 
 -23   1  11       42.70      118.41     71.33 o 
 -21   1  11       92.77       31.97     57.23 o 
 -19   1  11     1736.10     1931.57     66.88 o 
 -17   1  11     5569.51     5547.50    108.25 o 
 -15   1  11    41795.71    43042.83    514.44 o 
 -13   1  11    41153.67    42566.48    508.55 o 
 -11   1  11     6138.01     6191.66     98.02 o 
  -9   1  11      697.32      709.56     41.86 o 
  -7   1  11     3093.74     2692.53     48.10 o 
  -5   1  11     5803.43     6444.80     71.22 o 
  -3   1  11    14145.49    15062.07    163.35 o 
  -1   1  11    17240.49    17317.91    187.26 o 
   1   1  11    21395.58    20722.60    486.67 o 
   3   1  11    10547.54    11267.49    169.47 o 
   5   1  11     7904.35     7907.76    127.63 o 
   7   1  11       99.73       53.31     27.99 o 
   9   1  11       12.30      -32.64     42.74 o 
  11   1  11     2270.20     2032.56     82.29 o 
  13   1  11     3572.92     3577.04    163.03 o 
  15   1  11     8054.61     8399.87    283.72 o 
  17   1  11     2647.92     2883.63    107.80 o 
 -32   2  11      514.34      640.90    156.79 o 
 -30   2  11       32.18       53.90     83.90 o 
 -28   2  11      174.14      121.54     75.25 o 
 -26   2  11     1561.61     1679.30     98.40 o 
 -24   2  11      792.67      901.65     71.29 o 
 -22   2  11      208.57      193.76     57.90 o 
 -20   2  11       76.69       81.19     35.68 o 
 -18   2  11     6924.78     6916.96    113.86 o 
 -16   2  11       34.84       70.92     26.00 o 
 -14   2  11       19.16       46.16     23.44 o 
 -12   2  11      299.09      295.28     26.89 o 
 -10   2  11     3810.33     3729.53     54.59 o 
  -8   2  11     1280.64     1301.50     27.47 o 
  -6   2  11       44.00       56.84     18.40 o 
  -4   2  11     5892.26     5751.34     75.29 o 
  -2   2  11     1681.64     1585.73     42.20 o 
   0   2  11      263.62      285.30     58.40 o 
   2   2  11      611.17      528.79     32.01 o 
   4   2  11     7248.82     7344.54    117.27 o 
   6   2  11       39.32       46.17     32.22 o 
   8   2  11       47.20       24.44     35.14 o 
  10   2  11       13.51       -1.15     47.90 o 
  12   2  11      742.60      707.54     56.88 o 
  14   2  11       45.92      -38.96     52.33 o 
  16   2  11       53.84       24.00     56.12 o 
  18   2  11      130.33      123.87     79.78 o 
 -31   3  11     1735.59     1924.80     99.27 o 
 -29   3  11     2745.79     2871.43    116.41 o 
 -27   3  11     2780.37     2701.03     94.22 o 
 -25   3  11     1391.35     1289.30     84.30 o 
 -23   3  11     2233.03     2089.96     93.60 o 
 -21   3  11     1819.94     1863.61     56.36 o 
 -19   3  11     1942.72     1815.96     64.30 o 
 -17   3  11     2947.56     2982.25     68.68 o 
 -15   3  11    18283.71    17649.03    221.51 o 
 -13   3  11    11899.89    11963.22    173.38 o 
 -11   3  11    14044.71    14314.10    203.28 o 
  -9   3  11     4965.59     5037.98     68.71 o 
  -7   3  11      614.71      698.99     25.58 o 
  -5   3  11      721.25      892.18     49.86 o 
  -3   3  11     8327.42     8640.15    113.28 o 
  -1   3  11     6665.88     6791.23     93.46 o 
   1   3  11     5165.25     5262.01     88.24 o 
   3   3  11    11707.28    11984.00    170.02 o 
   5   3  11     5452.42     5508.66    108.86 o 
   7   3  11     3681.80     3823.08    136.99 o 
   9   3  11     3214.22     3030.81    127.59 o 
  11   3  11     2572.15     2302.35     96.77 o 
  13   3  11     1925.64     1983.47    178.98 o 
  15   3  11     1497.08     1305.19     68.86 o 
  17   3  11     1654.75     1680.26    116.09 o 
 -30   4  11       52.89      123.59     68.54 o 
 -28   4  11      323.13      510.03     70.01 o 
 -26   4  11     2553.84     2694.16     97.11 o 
 -24   4  11     2213.05     2259.61    104.46 o 
 -22   4  11      243.17      222.06     36.44 o 
 -20   4  11     3610.52     3623.45     93.85 o 
 -18   4  11     7560.56     7154.91    112.28 o 
 -16   4  11     3640.10     3423.20     84.23 o 
 -14   4  11     1978.50     1975.45     54.83 o 
 -12   4  11    11254.38    10555.25    157.44 o 
 -10   4  11    14312.39    13634.89    170.60 o 
  -8   4  11      533.79      546.31     36.38 o 
  -6   4  11       97.89       93.24     24.30 o 
  -4   4  11     7224.29     6744.81    104.33 o 
  -2   4  11    10771.42    10630.70    152.31 o 
   0   4  11       56.29       34.74     28.50 o 
   2   4  11      141.62      120.70     31.49 o 
   4   4  11     4141.50     3943.09     79.95 o 
   6   4  11     1405.28     1457.99     54.33 o 
   8   4  11       46.03       -0.04     41.00 o 
  10   4  11        6.80      -64.59     43.06 o 
  12   4  11      702.16      617.37     98.42 o 
  14   4  11       53.64      -22.88     61.32 o 
  16   4  11       53.98       28.14     99.57 o 
 -29   5  11      216.53      117.84     88.45 o 
 -27   5  11     2034.55     2010.85    107.89 o 
 -25   5  11     3081.66     2999.18    117.82 o 
 -23   5  11     5116.70     4909.27     97.78 o 
 -21   5  11     4031.40     3937.78     84.27 o 
 -19   5  11     1093.66     1105.56     49.27 o 
 -17   5  11      359.84      382.99     44.20 o 
 -15   5  11      727.44      721.84     44.65 o 
 -13   5  11     3198.36     3091.11     64.74 o 
 -11   5  11     3802.56     3701.97     74.92 o 
  -9   5  11     6410.11     6247.96     92.19 o 
  -7   5  11    17915.26    17776.91    240.35 o 
  -5   5  11     6564.69     6410.91    102.96 o 
  -3   5  11     3982.80     4099.35     77.31 o 
  -1   5  11     3365.80     3345.37    120.04 o 
   1   5  11      869.17      845.46     48.58 o 
   3   5  11     3883.53     3945.48     80.34 o 
   5   5  11     2113.02     1863.81     59.21 o 
   7   5  11     4048.19     3799.57    100.07 o 
   9   5  11     2481.73     2221.16     79.86 o 
  11   5  11      592.38      628.36     88.30 o 
  13   5  11     1769.65     1616.96     88.60 o 
  15   5  11      462.25      330.77    119.30 o 
 -26   6  11     2174.64     2112.88    110.25 o 
 -24   6  11     1591.63     1537.33     76.50 o 
 -22   6  11      217.74      234.57     44.78 o 
 -20   6  11      607.55      722.43     48.67 o 
 -18   6  11     1327.20     1263.41     61.50 o 
 -16   6  11     1176.22     1221.14     59.44 o 
 -14   6  11      267.29      292.26     37.96 o 
 -12   6  11      801.49      837.53     35.20 o 
 -10   6  11      678.62      629.29     36.39 o 
  -8   6  11      487.98      551.03     36.67 o 
  -6   6  11      358.68      459.64     34.81 o 
  -4   6  11     2893.33     2546.22     72.87 o 
  -2   6  11      279.06      314.38     35.56 o 
   0   6  11      745.59      755.52     40.54 o 
   2   6  11     1930.95     2001.48     63.58 o 
   4   6  11     2061.04     2146.48    111.73 o 
   6   6  11     2042.79     2200.69     71.44 o 
   8   6  11      149.82      116.01     43.75 o 
  10   6  11      478.62      572.33     67.56 o 
  12   6  11      297.43      253.35     59.42 o 
 -25   7  11     1517.02     1678.82    104.24 o 
 -23   7  11     3588.88     3649.12    103.12 o 
 -21   7  11     4464.33     4247.23     96.95 o 
 -19   7  11     2630.93     2576.75     79.40 o 
 -17   7  11     2431.07     1932.27     65.93 o 
 -15   7  11      482.23      410.46     50.30 o 
 -13   7  11      135.28       56.69     41.87 o 
 -11   7  11     2438.02     2394.63     68.66 o 
  -9   7  11     5683.21     5821.21    103.42 o 
  -7   7  11     7038.93     6764.94    199.20 o 
  -5   7  11     4606.23     4367.78     87.05 o 
  -3   7  11      527.68      495.63     39.97 o 
  -1   7  11      274.72      221.82     39.91 o 
   1   7  11       20.11      -16.92     38.08 o 
   3   7  11     2262.82     2124.37     69.74 o 
   5   7  11     3886.22     3960.63     88.55 o 
   7   7  11     4505.96     4365.83     95.21 o 
   9   7  11     6300.48     6451.21    120.70 o 
  11   7  11     1017.27     1058.76     77.04 o 
 -22   8  11       86.56       67.75     53.67 o 
 -20   8  11       46.42      -24.25     53.02 o 
 -18   8  11       55.52       32.22     51.13 o 
 -16   8  11       78.08       85.63     48.42 o 
 -14   8  11       31.07       40.42     54.53 o 
 -12   8  11      379.42      381.18     43.92 o 
 -10   8  11     1149.17     1048.17     49.84 o 
  -8   8  11     1969.10     2032.55     65.94 o 
  -6   8  11       86.52       86.39     41.66 o 
  -4   8  11       54.10       82.43     40.43 o 
  -2   8  11      260.10      393.00     45.53 o 
   0   8  11      652.83      707.71     49.29 o 
   2   8  11       37.22       44.32     41.57 o 
   4   8  11       32.46       34.46     45.29 o 
   6   8  11       64.41       16.74     45.32 o 
   8   8  11      357.43      415.72     55.86 o 
 -17   9  11       72.98        9.70     52.96 o 
 -15   9  11       68.37       61.16     51.35 o 
 -13   9  11       35.72       48.02     50.99 o 
 -11   9  11      978.27      845.83     52.99 o 
  -9   9  11     4322.28     4356.61    110.25 o 
  -7   9  11     5263.67     5400.32    106.05 o 
  -5   9  11     5749.04     6008.07    113.71 o 
  -3   9  11     1988.25     2059.26     78.56 o 
  -1   9  11      612.49      499.34     49.67 o 
   1   9  11      152.21      155.79     46.26 o 
   3   9  11       68.39       12.77     48.80 o 
 -32   0  12     2640.83     3125.00    232.21 o 
 -30   0  12    10099.67    10327.40    373.13 o 
 -28   0  12    15921.60    16074.92    510.63 o 
 -26   0  12    10369.27    10387.58    359.43 o 
 -24   0  12     1060.07      947.13    109.49 o 
 -22   0  12     4153.60     4184.58    194.97 o 
 -20   0  12     8475.27     8483.79    289.23 o 
 -18   0  12       99.52       62.67     52.52 o 
 -16   0  12     1644.20     1594.58     72.11 o 
 -14   0  12    24855.86    24781.77    486.24 o 
 -12   0  12    37092.66    36472.05    704.91 o 
 -10   0  12    31093.46    30731.23    459.35 o 
  -8   0  12    18311.15    17874.07    333.84 o 
  -6   0  12     5367.40     5568.76     96.16 o 
  -4   0  12     6856.33     6945.60    116.29 o 
  -2   0  12     6617.68     6950.29    186.47 o 
   0   0  12     8651.36     9214.89    151.59 o 
   2   0  12    14378.35    14916.62    235.87 o 
   4   0  12       33.62       57.73     31.84 o 
   6   0  12      160.16       80.19     45.59 o 
   8   0  12      586.68      547.29     59.65 o 
  10   0  12      359.28      324.60    106.54 o 
  12   0  12     4831.16     4645.64    213.79 o 
  14   0  12     4441.95     5282.23    231.16 o 
  16   0  12     9595.87    11267.23    384.67 o 
 -31   1  12      463.49      623.45    127.46 o 
 -29   1  12      103.74      238.62    101.18 o 
 -27   1  12     1149.40     1189.61     93.44 o 
 -25   1  12     3929.34     3990.82    294.01 o 
 -23   1  12     4036.88     4071.20    165.84 o 
 -21   1  12     1057.90     1118.59     78.66 o 
 -19   1  12      170.00      155.05     31.70 o 
 -17   1  12     4344.69     4179.60     69.84 o 
 -15   1  12     7767.07     7423.07    117.85 o 
 -13   1  12     5735.48     5464.73     83.22 o 
 -11   1  12     3288.06     3328.13     67.97 o 
  -9   1  12        0.90       14.00     16.48 o 
  -7   1  12       48.46       32.59     16.07 o 
  -5   1  12     6345.83     5972.94     72.27 o 
  -3   1  12     1665.73     1557.59     37.33 o 
  -1   1  12     1786.68     1633.58     47.57 o 
   1   1  12     5592.02     5504.14     93.73 o 
   3   1  12      866.51      901.65     43.73 o 
   5   1  12      662.33      669.60     48.90 o 
   7   1  12      146.01       93.08     42.30 o 
   9   1  12     1533.70     1557.28     78.52 o 
  11   1  12     4437.78     4754.29    187.36 o 
  13   1  12     2699.45     2916.72    174.08 o 
  15   1  12      121.71       30.46     85.85 o 
  17   1  12       38.66      -87.14     92.46 o 
 -32   2  12       54.08      125.46     98.93 o 
 -30   2  12     1405.41     1388.23    116.52 o 
 -28   2  12     3605.70     3301.17    205.63 o 
 -26   2  12     2849.36     2801.78    149.35 o 
 -24   2  12     2447.01     2447.75    111.50 o 
 -22   2  12     1833.06     1698.97     97.40 o 
 -20   2  12     2417.63     2398.64     62.33 o 
 -18   2  12    14073.90    13839.51    201.29 o 
 -16   2  12    27404.49    28030.29    341.58 o 
 -14   2  12    21465.32    21804.14    269.72 o 
 -12   2  12    13796.38    13920.50    197.60 o 
 -10   2  12      358.68      447.29     22.95 o 
  -8   2  12     1331.12     1190.82     34.65 o 
  -6   2  12     6609.66     5897.12     77.23 o 
  -4   2  12     3463.36     3471.46     55.88 o 
  -2   2  12     1884.50     1956.26     46.35 o 
   0   2  12    19969.29    20255.50    275.40 o 
   2   2  12    53461.31    53138.99    792.47 o 
   4   2  12    24084.58    25174.78    340.06 o 
   6   2  12    15537.45    15629.71    269.44 o 
   8   2  12     3307.24     3265.92    127.24 o 
  10   2  12      129.28       92.54     59.29 o 
  12   2  12      678.51      399.14     63.82 o 
  14   2  12       37.11      -79.25     52.84 o 
  16   2  12      128.53      -23.94     62.70 o 
 -31   3  12     1057.15     1264.15     83.81 o 
 -29   3  12      562.67      752.00     70.97 o 
 -27   3  12      141.88      138.49     88.49 o 
 -25   3  12      603.22      550.11     89.76 o 
 -23   3  12      366.59      345.59     63.51 o 
 -21   3  12      243.40      302.79     38.52 o 
 -19   3  12     2435.67     2493.25     76.63 o 
 -17   3  12     1492.14     1361.25     55.76 o 
 -15   3  12      505.18      480.55     43.11 o 
 -13   3  12     3217.02     3064.19     65.69 o 
 -11   3  12    13124.45    13313.38    152.97 o 
  -9   3  12    20872.42    20728.55    229.01 o 
  -7   3  12     1163.82     1232.44     38.07 o 
  -5   3  12      755.52      613.71     26.65 o 
  -3   3  12    17935.52    17511.98    213.74 o 
  -1   3  12    23201.60    21845.37    361.33 o 
   1   3  12     5055.21     5196.49     90.63 o 
   3   3  12      519.30      436.82     46.44 o 
   5   3  12     3556.25     3536.01     87.96 o 
   7   3  12     4303.10     4450.10    154.11 o 
   9   3  12     4190.24     4506.26    205.73 o 
  11   3  12     1760.86     1604.48    172.28 o 
  13   3  12       44.16      -61.99     60.05 o 
  15   3  12      146.79       16.87     67.41 o 
 -30   4  12     3186.01     3643.58    139.14 o 
 -28   4  12     4537.27     4694.79    153.50 o 
 -26   4  12     4092.20     4026.94    133.00 o 
 -24   4  12     2321.76     2174.65    106.41 o 
 -22   4  12       18.02       17.08     43.58 o 
 -20   4  12      103.12      132.55     36.63 o 
 -18   4  12       75.78      121.53     37.20 o 
 -16   4  12     1404.22     1376.62     63.86 o 
 -14   4  12      185.39      161.62     32.29 o 
 -12   4  12     9988.65    10265.87    134.80 o 
 -10   4  12    25188.29    24427.60    292.11 o 
  -8   4  12    23460.87    23507.70    282.17 o 
  -6   4  12    24070.78    24270.76    320.47 o 
  -4   4  12     5436.01     5194.50     89.69 o 
  -2   4  12     2954.72     2954.01     65.79 o 
   0   4  12     1084.42      985.87     43.79 o 
   2   4  12     1003.42      874.04     42.36 o 
   4   4  12      109.02       75.95     34.18 o 
   6   4  12       19.51       22.77     42.50 o 
   8   4  12     1098.26      934.77     90.80 o 
  10   4  12      917.05      841.75    106.14 o 
  12   4  12     1861.13     1805.65    109.39 o 
  14   4  12     4571.32     4884.54    229.14 o 
 -29   5  12        7.45       79.40    129.19 o 
 -27   5  12     2099.16     2278.50    114.99 o 
 -25   5  12     4305.15     4850.90    146.32 o 
 -23   5  12     4357.21     5006.67    108.84 o 
 -21   5  12      700.05      809.00     47.93 o 
 -19   5  12     1017.37     1158.87     49.96 o 
 -17   5  12     7122.86     6905.55    113.51 o 
 -15   5  12     5751.93     5721.13    120.37 o 
 -13   5  12     2456.13     2435.68     64.59 o 
 -11   5  12        1.25      -22.93     28.62 o 
  -9   5  12     3172.77     3043.34     67.14 o 
  -7   5  12     1148.44     1274.72     52.60 o 
  -5   5  12       11.88       57.63     31.06 o 
  -3   5  12      200.29      160.16     32.45 o 
  -1   5  12      260.41      283.37     34.06 o 
   1   5  12     2407.25     2170.91     61.78 o 
   3   5  12     2568.73     2613.05     66.85 o 
   5   5  12     1257.53     1190.35     52.72 o 
   7   5  12      150.55      123.55     47.77 o 
   9   5  12     1417.48     1309.71     65.26 o 
  11   5  12     1137.44     1346.29    149.49 o 
  13   5  12     2833.39     2932.41    131.60 o 
 -26   6  12      460.04      329.97     87.33 o 
 -24   6  12     1889.95     1926.67     74.93 o 
 -22   6  12     5882.38     6121.47    137.52 o 
 -20   6  12    11530.30    11772.41    218.49 o 
 -18   6  12    10881.37    11210.67    220.32 o 
 -16   6  12     5686.99     5676.45     96.97 o 
 -14   6  12      659.46      679.78     43.62 o 
 -12   6  12       15.43       13.26     35.25 o 
 -10   6  12      254.31      217.95     36.58 o 
  -8   6  12       82.36       36.67     33.47 o 
  -6   6  12     1164.23     1051.25     48.25 o 
  -4   6  12      717.29      668.09     40.13 o 
  -2   6  12     2564.48     2559.72     67.86 o 
   0   6  12     3976.31     3795.83     81.74 o 
   2   6  12     2620.36     2778.30     85.80 o 
   4   6  12     7321.03     7368.10    126.93 o 
   6   6  12     6294.05     6212.56    113.32 o 
   8   6  12     5817.83     6107.96    131.50 o 
  10   6  12     3768.98     3316.51    102.97 o 
 -23   7  12       20.32       24.64     52.54 o 
 -21   7  12        0.88      -62.40     46.94 o 
 -19   7  12       95.49      101.22     46.71 o 
 -17   7  12       12.99      -14.45     46.92 o 
 -15   7  12       21.67       15.15     45.55 o 
 -13   7  12     1781.38     1953.46     93.35 o 
 -11   7  12     3435.38     3508.80     79.23 o 
  -9   7  12     3389.27     3590.08     80.68 o 
  -7   7  12      322.17      370.91     40.24 o 
  -5   7  12      740.30      816.09     47.58 o 
  -3   7  12     1209.39     1314.74     57.77 o 
  -1   7  12     4336.16     4511.05     91.11 o 
   1   7  12     1845.30     1876.78     67.30 o 
   3   7  12        3.96      -56.98     42.09 o 
   5   7  12       44.88       -2.89     42.93 o 
   7   7  12     2482.88     2729.64     84.12 o 
   9   7  12     1075.12     1210.14     94.19 o 
 -20   8  12     1398.02     1164.98     84.72 o 
 -18   8  12      599.13      445.03     57.12 o 
 -16   8  12       17.36      -34.86     48.89 o 
 -14   8  12       19.47       -3.86     47.90 o 
 -12   8  12      338.86      206.00     42.67 o 
 -10   8  12     2277.82     2110.44     92.21 o 
  -8   8  12     8315.91     8689.65    141.37 o 
  -6   8  12    11741.75    11875.67    221.65 o 
  -4   8  12     9295.91     9425.90    150.74 o 
  -2   8  12     2466.15     2499.85     80.06 o 
   0   8  12      257.13      180.80     47.32 o 
   2   8  12      673.50      790.59     53.35 o 
   4   8  12      462.09      538.36     51.87 o 
   6   8  12      350.89      205.27     53.97 o 
 -15   9  12      416.85      409.43     61.26 o 
 -13   9  12     1360.50     1385.37     72.45 o 
 -11   9  12      598.83      669.72     54.74 o 
  -9   9  12      188.89      239.49     48.98 o 
  -7   9  12       53.84      104.95     46.95 o 
  -5   9  12      925.86     1069.66     61.87 o 
  -3   9  12     2102.61     2224.53     81.31 o 
  -1   9  12     1026.53     1056.00     59.56 o 
 -31   1  13     1332.42     1257.35    108.46 o 
 -29   1  13     3084.31     3027.25    139.19 o 
 -27   1  13     7145.07     7117.15    204.15 o 
 -25   1  13     4267.01     4001.63    143.55 o 
 -23   1  13     4561.64     4430.34    139.45 o 
 -21   1  13      925.31      863.36     74.25 o 
 -19   1  13      107.13      105.60     33.07 o 
 -17   1  13        7.81      -26.06     25.40 o 
 -15   1  13     5597.62     5710.24     88.11 o 
 -13   1  13    24464.35    24205.87    299.14 o 
 -11   1  13    20384.97    19860.76    212.97 o 
  -9   1  13     9617.89     9827.63    127.09 o 
  -7   1  13     2757.15     2974.25     54.47 o 
  -5   1  13       65.40       52.40     24.25 o 
  -3   1  13     2362.14     2453.88     58.29 o 
  -1   1  13     4093.75     4081.09     77.54 o 
   1   1  13     4645.76     4816.75     87.91 o 
   3   1  13    12595.80    12316.75    179.60 o 
   5   1  13     5716.01     5932.34    105.03 o 
   7   1  13     2535.81     2639.74     88.97 o 
   9   1  13      833.41      692.82     61.42 o 
  11   1  13      620.23      577.67    108.48 o 
  13   1  13     1077.29      926.88    127.93 o 
  15   1  13     1377.42     1217.51    100.55 o 
 -30   2  13      717.33      925.89    106.21 o 
 -28   2  13      723.26      769.28     93.98 o 
 -26   2  13      159.85      259.53     80.26 o 
 -24   2  13     4380.20     4361.16    146.92 o 
 -22   2  13     2269.39     2117.25    102.52 o 
 -20   2  13       89.43      131.20     36.22 o 
 -18   2  13      539.37      504.36     45.79 o 
 -16   2  13     7206.03     7388.94    122.58 o 
 -14   2  13     2104.51     1912.38     50.92 o 
 -12   2  13      154.68      127.04     25.35 o 
 -10   2  13     2142.95     2117.59     43.79 o 
  -8   2  13     5223.02     4873.29     68.71 o 
  -6   2  13     1833.14     1800.79     42.50 o 
  -4   2  13      542.44      561.04     34.54 o 
  -2   2  13     2306.84     2258.98     58.12 o 
   0   2  13      727.33      659.76     36.63 o 
   2   2  13      433.91      462.18     36.26 o 
   4   2  13      207.35      238.14     37.76 o 
   6   2  13     1332.30     1410.45     59.03 o 
   8   2  13      766.19      635.95     46.34 o 
  10   2  13      164.57      150.16     55.40 o 
  12   2  13       27.38      -70.62     56.78 o 
  14   2  13      667.21      571.85    101.79 o 
 -29   3  13     1497.40     1766.62    130.69 o 
 -27   3  13     3734.56     3524.52    214.00 o 
 -25   3  13     6151.96     5808.06    172.51 o 
 -23   3  13     2965.57     2635.98    119.98 o 
 -21   3  13      850.68      761.19     44.90 o 
 -19   3  13     2151.06     2064.43     64.32 o 
 -17   3  13      276.08      296.29     36.24 o 
 -15   3  13     3181.66     3433.79     80.99 o 
 -13   3  13    12513.71    12344.31    157.27 o 
 -11   3  13     9048.99     8921.94    110.06 o 
  -9   3  13     3466.18     3677.61     59.58 o 
  -7   3  13     2597.91     2785.45     90.98 o 
  -5   3  13     2111.68     2052.06     47.00 o 
  -3   3  13      839.17      740.49     34.18 o 
  -1   3  13     5523.71     5436.03    105.55 o 
   1   3  13     5165.02     5232.97    111.88 o 
   3   3  13     4176.50     4289.11     96.67 o 
   5   3  13     9440.13     9412.35    149.75 o 
   7   3  13     3157.61     3191.55     90.31 o 
   9   3  13     1287.65     1234.42    116.25 o 
  11   3  13       61.83      -39.90     57.42 o 
  13   3  13      583.97      394.97     67.67 o 
 -28   4  13      475.10      674.99    112.04 o 
 -26   4  13        4.96       69.73     76.59 o 
 -24   4  13     1490.07     1562.76    102.93 o 
 -22   4  13     2466.77     2427.84     86.41 o 
 -20   4  13      690.37      693.65     46.30 o 
 -18   4  13       76.27      118.50     37.32 o 
 -16   4  13     3447.30     3553.46     93.53 o 
 -14   4  13      923.83      989.40     39.46 o 
 -12   4  13        0.04        5.31     25.24 o 
 -10   4  13     1614.91     1736.59     46.19 o 
  -8   4  13     6283.00     6077.22     84.74 o 
  -6   4  13      558.09      606.57     41.43 o 
  -4   4  13      549.62      532.74     36.31 o 
  -2   4  13     2433.40     2351.23     62.91 o 
   0   4  13     2237.92     2212.29     62.57 o 
   2   4  13      117.16      140.64     36.22 o 
   4   4  13      127.07      114.03     42.74 o 
   6   4  13     3537.59     3501.82     94.02 o 
   8   4  13     1394.02     1463.47     73.03 o 
  10   4  13       54.73      130.22     86.66 o 
  12   4  13       45.45       57.86     71.36 o 
 -27   5  13      357.53      320.40     89.06 o 
 -25   5  13      759.91      899.14     88.30 o 
 -23   5  13     1304.98     1352.70     77.58 o 
 -21   5  13     3179.64     2976.13     78.79 o 
 -19   5  13     3145.37     3026.20     80.35 o 
 -17   5  13     1441.51     1479.09     76.05 o 
 -15   5  13     2729.65     2609.26     71.02 o 
 -13   5  13     1130.61     1057.20     51.08 o 
 -11   5  13     3711.45     3719.44     87.22 o 
  -9   5  13     4915.12     4765.41     88.47 o 
  -7   5  13     3143.25     3082.97     79.67 o 
  -5   5  13     6798.13     6790.62    111.34 o 
  -3   5  13     4848.72     4530.68     88.19 o 
  -1   5  13     2973.76     2895.21     70.89 o 
   1   5  13      251.42      226.55     38.38 o 
   3   5  13      131.14      103.01     39.37 o 
   5   5  13     2697.00     2402.21     73.80 o 
   7   5  13      801.72      684.61     56.38 o 
   9   5  13     2663.01     2538.74     93.82 o 
  11   5  13     1868.87     1675.16    204.33 o 
 -26   6  13       55.95      119.85     83.09 o 
 -24   6  13     1742.06     1803.67    106.06 o 
 -22   6  13     1010.61     1137.63     69.57 o 
 -20   6  13      129.68      171.88     46.13 o 
 -18   6  13      315.30      390.19     48.71 o 
 -16   6  13     1729.47     1666.77     65.14 o 
 -14   6  13     2524.00     2517.29     76.79 o 
 -12   6  13      129.38      109.84     37.15 o 
 -10   6  13      757.75      754.07     42.52 o 
  -8   6  13     1108.81     1204.74     54.59 o 
  -6   6  13     4400.23     4449.79     88.63 o 
  -4   6  13      579.87      662.19     44.09 o 
  -2   6  13        2.61      -15.50     38.26 o 
   0   6  13      686.01      741.94     47.29 o 
   2   6  13       27.08       57.93     40.17 o 
   4   6  13        9.49      -48.52     42.17 o 
   6   6  13        9.12       59.70     46.07 o 
   8   6  13      347.18      265.93     68.16 o 
 -23   7  13     1157.31     1094.38     62.20 o 
 -21   7  13     4811.13     4764.72    169.18 o 
 -19   7  13     8550.92     7929.88    135.62 o 
 -17   7  13     3463.06     3481.93     95.73 o 
 -15   7  13      738.17      668.92     55.41 o 
 -13   7  13       91.55      133.15     47.74 o 
 -11   7  13      119.15      132.85     40.14 o 
  -9   7  13      797.30      598.77     45.13 o 
  -7   7  13     1511.03     1493.80     61.27 o 
  -5   7  13     5691.04     5320.11    101.86 o 
  -3   7  13     5437.23     5421.14    104.33 o 
  -1   7  13     3401.89     3434.26     86.25 o 
   1   7  13     1594.36     1579.44     68.10 o 
   3   7  13      123.98       42.12     43.38 o 
   5   7  13      697.93      611.33     54.43 o 
 -20   8  13      265.01      170.97     52.12 o 
 -18   8  13      119.03       57.35     54.14 o 
 -16   8  13       11.45       24.20     56.07 o 
 -14   8  13      125.43       90.91     54.31 o 
 -12   8  13      316.58      256.19     48.42 o 
 -10   8  13        4.47      -30.38     42.54 o 
  -8   8  13      118.81       43.66     43.86 o 
  -6   8  13       88.06      102.29     45.79 o 
  -4   8  13       66.51       85.85     45.57 o 
  -2   8  13        9.80       14.52     45.34 o 
   0   8  13       17.68       -9.22     48.02 o 
   2   8  13      136.10      127.13     48.83 o 
 -11   9  13       43.68      -20.02     50.35 o 
  -9   9  13      729.75      632.88     55.30 o 
  -7   9  13     2704.27     2821.47     83.84 o 
  -5   9  13     3448.04     3527.42     93.50 o 
 -30   0  14      157.07      272.17    140.03 o 
 -28   0  14     2162.02     2045.37    171.25 o 
 -26   0  14     4634.32     4155.56    208.14 o 
 -24   0  14     3533.24     3477.72    195.53 o 
 -22   0  14     1106.71      973.05    109.90 o 
 -20   0  14     1357.54     1551.26    139.29 o 
 -18   0  14      183.03      236.43     47.70 o 
 -16   0  14     6560.80     6573.36    158.53 o 
 -14   0  14     9905.56     9521.21    209.29 o 
 -12   0  14    29960.87    30163.50    454.15 o 
 -10   0  14    41698.85    40669.27    604.80 o 
  -8   0  14    25360.86    26367.57    473.75 o 
  -6   0  14     8815.40     8428.18    276.39 o 
  -4   0  14     4145.52     4004.53    171.91 o 
  -2   0  14     6980.15     6919.71    246.51 o 
   0   0  14     3292.36     3680.30    174.95 o 
   2   0  14     2037.86     1926.59    142.85 o 
   4   0  14     5734.78     5354.88    224.71 o 
   6   0  14     6571.02     6507.51    257.23 o 
   8   0  14    10676.30    11702.03    394.70 o 
  10   0  14     4149.77     4583.18    233.51 o 
  12   0  14     2792.06     3339.00    198.97 o 
 -31   1  14       26.07      167.62     98.58 o 
 -29   1  14       18.41      148.53     96.92 o 
 -27   1  14      224.94      323.90    146.21 o 
 -25   1  14      116.76      224.83     83.62 o 
 -23   1  14      126.94      274.14     71.56 o 
 -21   1  14       20.61       28.16     62.79 o 
 -19   1  14     1741.04     1746.92     60.96 o 
 -17   1  14     2245.29     2429.16     64.25 o 
 -15   1  14     6952.90     6992.92    104.24 o 
 -13   1  14     1999.65     2006.43     49.32 o 
 -11   1  14      144.58      115.28     29.00 o 
  -9   1  14     7955.13     7850.19    108.13 o 
  -7   1  14    11071.41    10684.87    138.80 o 
  -5   1  14     3996.20     3968.31     73.44 o 
  -3   1  14     2896.87     3048.07     65.61 o 
  -1   1  14       22.38       15.27     29.26 o 
   1   1  14     1796.81     1868.63     59.98 o 
   3   1  14     2158.80     2251.71     79.58 o 
   5   1  14     2865.09     2885.23    123.46 o 
   7   1  14      701.92      712.25     82.22 o 
   9   1  14      528.73      481.49     86.78 o 
  11   1  14       37.78      -27.90     80.34 o 
  13   1  14       68.73       18.96     79.97 o 
 -30   2  14      321.60      283.08    103.20 o 
 -28   2  14     3535.09     3803.58    160.65 o 
 -26   2  14    11564.61    11647.83    278.76 o 
 -24   2  14    15749.11    15954.03    352.47 o 
 -22   2  14     9854.77     9868.18    239.77 o 
 -20   2  14     1992.65     2034.66     65.73 o 
 -18   2  14      139.07      163.96     36.98 o 
 -16   2  14       58.50       76.44     29.39 o 
 -14   2  14      309.97      296.07     26.86 o 
 -12   2  14      578.15      574.37     31.46 o 
 -10   2  14     4331.22     4248.81     64.96 o 
  -8   2  14     4863.68     4703.50     69.62 o 
  -6   2  14     7511.13     7307.68    108.38 o 
  -4   2  14     3849.68     3960.92     82.58 o 
  -2   2  14     5801.37     5628.76    121.52 o 
   0   2  14     7840.26     7413.53    337.60 o 
   2   2  14    14944.95    15078.40    216.78 o 
   4   2  14    10386.67    10241.76    173.21 o 
   6   2  14     1738.04     1826.68     67.39 o 
   8   2  14      569.18      395.26     60.13 o 
  10   2  14       44.05     -106.97     99.75 o 
  12   2  14      185.59      153.30     93.62 o 
 -29   3  14     3820.15     4546.17    173.44 o 
 -27   3  14      839.62     1003.79     97.58 o 
 -25   3  14       49.34       -5.80    150.63 o 
 -23   3  14     2824.56     2860.37    125.84 o 
 -21   3  14     5585.26     5444.42    121.69 o 
 -19   3  14     4498.99     4899.19     97.13 o 
 -17   3  14     1210.70     1279.70     58.57 o 
 -15   3  14      836.27      711.19     36.82 o 
 -13   3  14     1424.54     1364.31     49.15 o 
 -11   3  14     1808.84     1846.66     45.45 o 
  -9   3  14       39.78       35.59     24.66 o 
  -7   3  14      353.89      351.12     28.42 o 
  -5   3  14     1118.90      961.17     40.93 o 
  -3   3  14      780.76      751.67     35.07 o 
  -1   3  14     2219.56     2260.48     65.84 o 
   1   3  14      538.30      428.17     40.29 o 
   3   3  14      902.00      779.97     46.84 o 
   5   3  14     1821.44     1996.46     88.13 o 
   7   3  14     6678.41     6693.84    231.22 o 
   9   3  14     2111.80     2285.17     81.43 o 
  11   3  14      211.92      216.96     66.70 o 
 -28   4  14      913.19     1011.94    106.76 o 
 -26   4  14      445.55      477.69     91.76 o 
 -24   4  14      230.49      196.10     81.08 o 
 -22   4  14       78.61      -20.29     43.66 o 
 -20   4  14      543.65      465.69     47.68 o 
 -18   4  14      977.68     1005.47     50.71 o 
 -16   4  14     4988.22     4788.06     91.58 o 
 -14   4  14    11766.24    11600.45    152.58 o 
 -12   4  14    13119.10    13056.84    155.62 o 
 -10   4  14    14351.94    14731.77    184.36 o 
  -8   4  14     9260.06     9391.00    129.24 o 
  -6   4  14     1067.55     1044.46     43.65 o 
  -4   4  14      185.15      125.47     30.35 o 
  -2   4  14      349.23      410.37     35.65 o 
   0   4  14       64.00       48.81     33.52 o 
   2   4  14      185.76      153.84     40.76 o 
   4   4  14     1252.45     1147.35     66.33 o 
   6   4  14     3881.52     4027.96    117.76 o 
   8   4  14     2948.77     3170.37    133.33 o 
  10   4  14     5501.51     6046.83    241.54 o 
 -27   5  14        2.37       86.92     97.33 o 
 -25   5  14      151.74      266.75     90.11 o 
 -23   5  14      459.65      378.35     78.45 o 
 -21   5  14      293.51      337.11     73.27 o 
 -19   5  14       19.06      -12.58     45.65 o 
 -17   5  14     1480.20     1694.85     67.62 o 
 -15   5  14     3357.86     3676.11     82.64 o 
 -13   5  14     3046.32     3363.30     75.94 o 
 -11   5  14      158.47       67.24     35.01 o 
  -9   5  14     2792.78     2797.17     69.84 o 
  -7   5  14    11167.79    11173.74    165.61 o 
  -5   5  14     6996.36     7429.27    120.52 o 
  -3   5  14     3282.73     3215.18     77.25 o 
  -1   5  14        6.34        2.45     38.10 o 
   1   5  14     2863.70     2817.74     85.02 o 
   3   5  14     1944.18     2262.26     74.85 o 
   5   5  14     1658.31     1764.76     79.52 o 
   7   5  14      164.12       91.55     55.97 o 
   9   5  14       91.93       32.96     57.25 o 
 -24   6  14     1677.77     1972.52    205.38 o 
 -22   6  14     3567.62     3668.26    133.79 o 
 -20   6  14     4460.25     4552.89    106.86 o 
 -18   6  14     5003.09     4611.82    108.58 o 
 -16   6  14     1267.30     1096.80     65.23 o 
 -14   6  14       29.76        7.06     44.34 o 
 -12   6  14      838.41      815.29     45.34 o 
 -10   6  14      343.28      346.65     41.39 o 
  -8   6  14      407.98      266.31     39.24 o 
  -6   6  14     3776.56     3625.56    116.56 o 
  -4   6  14    11850.70    11324.21    170.97 o 
  -2   6  14     8312.44     8637.94    254.96 o 
   0   6  14     5727.18     5934.80    110.64 o 
   2   6  14     4239.05     4192.78     92.97 o 
   4   6  14      284.86      268.61     48.69 o 
   6   6  14      863.89      553.62     64.49 o 
 -21   7  14     1290.00     1402.16     66.85 o 
 -19   7  14     1564.61     1875.32     76.20 o 
 -17   7  14      989.94     1067.43     63.40 o 
 -15   7  14      184.94      132.73     52.25 o 
 -13   7  14      271.04      260.86     44.05 o 
 -11   7  14      319.14      270.93     43.86 o 
  -9   7  14      227.01      220.85     44.04 o 
  -7   7  14       86.35      111.89     47.41 o 
  -5   7  14      136.44      123.42     44.69 o 
  -3   7  14      173.52      217.62     46.65 o 
  -1   7  14        5.07        1.99     47.99 o 
   1   7  14        7.77      -27.26     44.84 o 
   3   7  14      265.05      192.82     51.25 o 
 -16   8  14     3964.54     4289.86    112.94 o 
 -14   8  14     2442.19     2541.58     96.74 o 
 -12   8  14     1466.02     1574.61     67.76 o 
 -10   8  14      617.39      593.58     50.73 o 
  -8   8  14      639.13      534.88     51.98 o 
  -6   8  14     1680.26     1518.06     67.10 o 
  -4   8  14     2177.79     2063.42     79.24 o 
  -2   8  14     1024.22      929.95     59.27 o 
 -29   1  15       35.32      130.84     97.32 o 
 -27   1  15     1669.69     1824.48    122.09 o 
 -25   1  15     7755.63     7741.94    337.03 o 
 -23   1  15     8117.60     7926.87    209.89 o 
 -21   1  15     3840.58     3724.27    132.64 o 
 -19   1  15     1832.71     1558.23     71.92 o 
 -17   1  15      259.07      277.26     37.25 o 
 -15   1  15       13.46        6.41     28.82 o 
 -13   1  15     2492.06     2423.41     56.99 o 
 -11   1  15    13273.55    13103.26    186.30 o 
  -9   1  15    12020.09    11676.89    169.59 o 
  -7   1  15     8791.26     8987.50    155.87 o 
  -5   1  15     3456.88     3492.53    123.83 o 
  -3   1  15        7.22        8.70     60.01 o 
  -1   1  15      775.73      767.85     71.27 o 
   1   1  15      860.34      672.40     77.66 o 
   3   1  15      712.52      655.15     79.33 o 
   5   1  15     7132.44     6891.88    246.02 o 
   7   1  15     5429.58     6006.42    191.23 o 
   9   1  15     3429.68     3756.68    155.67 o 
  11   1  15      491.38      352.40     90.02 o 
 -30   2  15      111.51      330.73    107.06 o 
 -28   2  15      412.77      592.50     94.80 o 
 -26   2  15      181.72      289.24     87.56 o 
 -24   2  15       39.69      134.84     79.80 o 
 -22   2  15      850.27     1021.80     87.40 o 
 -20   2  15      704.25      687.99     66.22 o 
 -18   2  15      604.87      633.01     53.44 o 
 -16   2  15      352.45      353.72     33.81 o 
 -14   2  15     1462.74     1473.15     46.90 o 
 -12   2  15      322.07      268.72     30.51 o 
 -10   2  15       27.79       -4.47     31.59 o 
  -8   2  15      665.71      735.20     44.38 o 
  -6   2  15     2693.59     2628.14     73.53 o 
  -4   2  15      297.70      358.44     44.43 o 
  -2   2  15      132.20       53.52     51.89 o 
   0   2  15      849.94      937.22     57.98 o 
   2   2  15     1149.29      886.99     57.73 o 
   4   2  15       98.05      128.43     53.51 o 
   6   2  15       72.57     -100.74     67.95 o 
   8   2  15      597.18      621.26    136.82 o 
  10   2  15        6.15     -104.85     87.12 o 
 -29   3  15      968.45     1117.58    111.75 o 
 -27   3  15     1827.60     1875.73    123.43 o 
 -25   3  15     2433.59     2346.18    121.99 o 
 -23   3  15     3338.37     3529.28    142.18 o 
 -21   3  15     2574.98     2381.21    136.06 o 
 -19   3  15     1093.38     1122.04     55.41 o 
 -17   3  15     1002.94     1008.64     70.96 o 
 -15   3  15      429.47      347.59     32.60 o 
 -13   3  15     1959.34     1994.97     56.58 o 
 -11   3  15     3861.52     3791.84     66.00 o 
  -9   3  15     8352.80     8176.54    106.05 o 
  -7   3  15     3597.67     3744.07     70.77 o 
  -5   3  15     1772.11     1694.98     55.27 o 
  -3   3  15     2248.81     2185.76     64.18 o 
  -1   3  15     1535.06     1443.35     59.17 o 
   1   3  15     2787.44     2516.04     71.79 o 
   3   3  15     1831.92     1615.15     66.37 o 
   5   3  15     3091.06     2866.60     88.59 o 
   7   3  15     1417.20     1490.09     68.76 o 
   9   3  15      707.18      665.88    111.73 o 
 -28   4  15     1036.53     1228.70    108.15 o 
 -26   4  15     1328.05     1565.33    148.95 o 
 -24   4  15        6.68       -1.41     77.58 o 
 -22   4  15     2028.62     2067.16     95.22 o 
 -20   4  15     4169.93     4171.99     95.65 o 
 -18   4  15     2304.74     2398.88    107.36 o 
 -16   4  15        6.72      111.09     40.44 o 
 -14   4  15     4582.10     4417.76     80.16 o 
 -12   4  15     2056.63     2167.59     59.75 o 
 -10   4  15      175.97      217.25     33.87 o 
  -8   4  15      154.55      130.07     39.31 o 
  -6   4  15     1260.41     1182.83     48.98 o 
  -4   4  15     2089.73     2240.03     62.74 o 
  -2   4  15     1124.95     1080.85     45.27 o 
   0   4  15       47.09      -34.14     40.14 o 
   2   4  15      454.25      356.61     44.73 o 
   4   4  15       69.76       96.61     45.15 o 
   6   4  15       68.55       38.27     48.14 o 
   8   4  15      781.89      790.50     77.60 o 
 -25   5  15      165.85      201.79     87.77 o 
 -23   5  15      307.61      383.01     93.95 o 
 -21   5  15      872.93      847.51     57.11 o 
 -19   5  15     4130.76     3852.56     82.42 o 
 -17   5  15     3343.00     3220.30     96.36 o 
 -15   5  15     2293.47     2429.26     83.56 o 
 -13   5  15     4420.45     4052.54     85.91 o 
 -11   5  15     1665.98     1415.58     55.72 o 
  -9   5  15      706.99      781.86     42.07 o 
  -7   5  15      818.63      735.96     41.36 o 
  -5   5  15     1504.46     1331.95     52.63 o 
  -3   5  15     2288.57     2152.30     69.02 o 
  -1   5  15     1264.48     1138.16     55.56 o 
   1   5  15     2232.63     2227.43     75.66 o 
   3   5  15      874.29      784.84     56.58 o 
   5   5  15      872.12      875.40     71.08 o 
 -22   6  15      321.10      363.34     55.50 o 
 -20   6  15     1132.62     1078.78     56.57 o 
 -18   6  15      230.49      160.74     51.75 o 
 -16   6  15       86.58       89.00     51.51 o 
 -14   6  15      163.81      166.42     46.87 o 
 -12   6  15      299.18      328.36     43.85 o 
 -10   6  15       32.18      -36.74     40.47 o 
  -8   6  15      175.11      118.34     42.92 o 
  -6   6  15     1297.44     1289.23     57.64 o 
  -4   6  15     1383.45     1494.75     69.23 o 
  -2   6  15      115.91      115.15     44.81 o 
   0   6  15        5.66       11.26     46.07 o 
   2   6  15     1368.74     1590.83     69.41 o 
   4   6  15      488.01      544.96     52.86 o 
 -19   7  15     1945.41     1959.86     76.73 o 
 -17   7  15     2518.71     2500.49     92.96 o 
 -15   7  15     2011.30     2155.70     87.37 o 
 -13   7  15     1130.91      932.14     60.19 o 
 -11   7  15       48.53       28.31     44.71 o 
  -9   7  15        7.62      -11.15     46.60 o 
  -7   7  15      862.48      786.92     53.13 o 
  -5   7  15     1919.62     1930.56     76.92 o 
  -3   7  15     4683.25     4669.88    105.10 o 
  -1   7  15     3779.95     3943.34    106.42 o 
 -12   8  15       71.46       77.91     49.49 o 
 -10   8  15      103.79       31.70     51.21 o 
  -8   8  15      324.10      308.08     51.09 o 
 -28   0  16      593.33      987.84    154.90 o 
 -26   0  16      389.73      345.72    119.87 o 
 -24   0  16     6290.91     5982.43    251.28 o 
 -22   0  16    10796.30    10750.45    361.85 o 
 -20   0  16    14611.99    14836.10    461.96 o 
 -18   0  16     4329.90     4441.51    131.40 o 
 -16   0  16     2574.95     2626.61     99.29 o 
 -14   0  16      656.78      690.81    122.17 o 
 -12   0  16      233.24      366.79    109.28 o 
 -10   0  16     4309.82     4351.29    174.80 o 
  -8   0  16     4054.46     3639.04    177.43 o 
  -6   0  16     1026.79     1061.85    112.71 o 
  -4   0  16      190.86      144.69     85.40 o 
  -2   0  16       55.05       95.71     88.40 o 
   0   0  16       13.37      -36.63     87.04 o 
   2   0  16     1930.43     1546.17    149.97 o 
   4   0  16     7011.05     7264.16    284.59 o 
   6   0  16     8342.22     8317.67    315.83 o 
   8   0  16     5178.61     6078.14    279.96 o 
 -29   1  16      183.37      270.01     91.98 o 
 -27   1  16      329.58      411.75     90.33 o 
 -25   1  16      649.92      917.80     96.99 o 
 -23   1  16     1603.28     1872.89    110.84 o 
 -21   1  16      320.77      417.09     76.55 o 
 -19   1  16       17.56       43.87     47.36 o 
 -17   1  16       46.75       38.06     36.94 o 
 -15   1  16     1056.85      968.27     42.08 o 
 -13   1  16     1080.60     1026.84     41.42 o 
 -11   1  16     1645.88     1572.95     72.12 o 
  -9   1  16      548.27      571.49     63.90 o 
  -7   1  16      689.80      720.58     53.65 o 
  -5   1  16      122.18       90.97     59.47 o 
  -3   1  16      442.27      507.17     67.26 o 
  -1   1  16      854.35      839.65     99.24 o 
   1   1  16     3231.75     3160.69    133.18 o 
   3   1  16     1454.64     1530.98    101.66 o 
   5   1  16      350.91      247.97     81.92 o 
   7   1  16       15.40      -77.32     88.47 o 
 -28   2  16     1434.51     1556.07    114.88 o 
 -26   2  16     2955.69     3194.91    142.53 o 
 -24   2  16     4406.40     4237.65    151.81 o 
 -22   2  16     4023.69     3982.09    139.42 o 
 -20   2  16     1931.94     1866.56     82.93 o 
 -18   2  16      187.52      308.75     45.41 o 
 -16   2  16      852.59     1012.55     37.85 o 
 -14   2  16      161.97      290.01     31.45 o 
 -12   2  16      158.89      153.00     45.28 o 
 -10   2  16     7183.03     6886.86    170.91 o 
  -8   2  16    18245.83    17394.93    518.15 o 
  -6   2  16    18171.66    18131.01    255.53 o 
  -4   2  16    11740.36    11937.51    176.75 o 
  -2   2  16     3380.83     3729.67    137.99 o 
   0   2  16      193.25       95.04     71.80 o 
   2   2  16       18.02      -39.49     73.50 o 
   4   2  16       21.72     -101.34     76.13 o 
   6   2  16      265.42       24.25     79.21 o 
   8   2  16      251.26       -0.78     85.81 o 
 -27   3  16      212.64      369.01    101.08 o 
 -25   3  16       16.00       25.12    136.88 o 
 -23   3  16      281.93      513.07    102.80 o 
 -21   3  16     2654.64     2881.76    100.62 o 
 -19   3  16     2951.08     3243.26     87.05 o 
 -17   3  16      783.09      888.23     46.25 o 
 -15   3  16      101.86      132.20     39.93 o 
 -13   3  16     4360.19     4480.11     81.54 o 
 -11   3  16     6587.20     6799.34     95.35 o 
  -9   3  16     4717.19     5149.70     97.91 o 
  -7   3  16       73.03       85.18     33.24 o 
  -5   3  16     1743.93     1705.93     80.51 o 
  -3   3  16     3144.79     3373.90     81.22 o 
  -1   3  16     4293.73     4531.24    116.49 o 
   1   3  16      484.44      490.11     46.46 o 
   3   3  16      219.26      187.55     46.23 o 
   5   3  16       99.84      -83.38     81.11 o 
   7   3  16      184.33      111.52     87.31 o 
 -26   4  16       99.76       60.58    132.32 o 
 -24   4  16      406.66      540.55     92.43 o 
 -22   4  16     2687.82     2764.41    132.66 o 
 -20   4  16     4254.68     4282.19    101.64 o 
 -18   4  16     6582.19     7132.07    113.71 o 
 -16   4  16     8330.90     8445.54    138.85 o 
 -14   4  16     4578.53     4453.59    105.07 o 
 -12   4  16     1988.70     2078.48     65.28 o 
 -10   4  16        1.05      -21.96     34.48 o 
  -8   4  16        4.74       15.18     35.50 o 
  -6   4  16       54.31       -9.37     36.31 o 
  -4   4  16      301.01      208.17     39.35 o 
  -2   4  16     1008.25      766.62     50.67 o 
   0   4  16      662.74      518.10     48.83 o 
   2   4  16     3986.75     4143.75     98.38 o 
   4   4  16     3674.16     3793.68    122.81 o 
 -23   5  16      845.66     1096.86    105.36 o 
 -21   5  16        1.92      -48.34     43.17 o 
 -19   5  16     1008.86      949.83     58.04 o 
 -17   5  16     2075.08     2022.65     91.46 o 
 -15   5  16      663.04      682.79     56.70 o 
 -13   5  16        1.71       25.40     49.56 o 
 -11   5  16      119.65      120.64     38.67 o 
  -9   5  16        9.68        8.88     37.53 o 
  -7   5  16     1222.05     1187.33     57.93 o 
  -5   5  16     1623.01     1548.14     62.57 o 
  -3   5  16       72.22       44.50     39.15 o 
  -1   5  16      321.43      298.06     43.47 o 
   1   5  16     1065.40     1134.75     85.15 o 
   3   5  16     1969.02     2049.05    117.37 o 
 -20   6  16      104.82       14.23     49.78 o 
 -18   6  16       43.11      -41.53     50.08 o 
 -16   6  16      819.74      653.67     56.87 o 
 -14   6  16      941.18      780.74     57.67 o 
 -12   6  16     1625.25     1403.29     62.97 o 
 -10   6  16      981.69      914.04     48.65 o 
  -8   6  16     1939.30     1994.61     67.85 o 
  -6   6  16     3609.30     3567.53     81.66 o 
  -4   6  16     3685.68     3876.18     94.51 o 
  -2   6  16     5088.76     5182.27    109.20 o 
   0   6  16     1280.53     1153.21     61.25 o 
 -15   7  16       20.14       30.87     56.85 o 
 -13   7  16      534.25      704.21     64.21 o 
 -11   7  16     2567.45     3060.63     86.70 o 
  -9   7  16      955.32     1105.94     61.43 o 
  -7   7  16        4.63      -39.08     49.47 o 
  -5   7  16      296.62      291.20     54.61 o 
 -27   1  17       71.54      184.19     93.50 o 
 -25   1  17     1104.64     1212.40    101.96 o 
 -23   1  17     5449.02     5374.26    174.92 o 
 -21   1  17     5393.93     5644.55    167.28 o 
 -19   1  17     5449.24     5219.71    158.82 o 
 -17   1  17     1764.35     1605.50     76.97 o 
 -15   1  17       76.92       81.30     41.90 o 
 -13   1  17       17.39        2.05     39.31 o 
 -11   1  17      714.08      579.19     55.48 o 
  -9   1  17     5399.36     5244.71    131.72 o 
  -7   1  17     6460.73     6188.83    165.50 o 
  -5   1  17     5179.64     5545.85    160.37 o 
  -3   1  17     3147.29     3328.35    136.16 o 
  -1   1  17      135.03      170.36     73.90 o 
   1   1  17      517.99      379.09     79.39 o 
   3   1  17       92.71      -43.16     74.12 o 
   5   1  17     1259.17      995.14    145.89 o 
 -26   2  17      965.29     1118.86    109.21 o 
 -24   2  17     1296.30     1328.13    101.79 o 
 -22   2  17       84.74       30.41     76.55 o 
 -20   2  17      361.74      361.31     83.02 o 
 -18   2  17      832.67      805.66     47.31 o 
 -16   2  17     1082.68     1158.81     66.39 o 
 -14   2  17      136.63      119.12     45.01 o 
 -12   2  17      217.68      239.07     37.16 o 
 -10   2  17       14.37       20.43     49.90 o 
  -8   2  17     1029.30     1106.35     81.20 o 
  -6   2  17      269.60      329.99     68.99 o 
  -4   2  17      365.43      271.31     72.74 o 
  -2   2  17      242.35      220.31     72.47 o 
   0   2  17      218.19      139.76     73.61 o 
   2   2  17       23.14     -113.64     75.81 o 
   4   2  17        8.98     -145.83    118.83 o 
 -25   3  17      858.68      951.60    105.72 o 
 -23   3  17     1988.27     1837.75    130.04 o 
 -21   3  17     2249.02     2416.42    124.11 o 
 -19   3  17     2377.99     2406.74     68.01 o 
 -17   3  17     1856.56     1788.28     62.47 o 
 -15   3  17      377.59      351.70     54.80 o 
 -13   3  17      613.32      554.46     39.38 o 
 -11   3  17     1506.38     1311.87     67.53 o 
  -9   3  17     1481.35     1347.76     57.59 o 
  -7   3  17     3377.32     3510.00     82.77 o 
  -5   3  17     4415.65     4420.48     93.18 o 
  -3   3  17     2438.74     2451.93    169.89 o 
  -1   3  17     1271.62     1245.49     93.87 o 
   1   3  17      769.62      639.36     92.83 o 
   3   3  17      184.23       53.35     79.43 o 
 -24   4  17      873.83     1230.96    227.74 o 
 -22   4  17       97.35      202.25     87.43 o 
 -20   4  17      978.53      993.64     51.84 o 
 -18   4  17     1379.02     1598.05     61.46 o 
 -16   4  17      345.83      460.56     52.42 o 
 -14   4  17       43.65       -4.86     49.42 o 
 -12   4  17     1115.96     1028.37     51.38 o 
 -10   4  17     1018.27     1101.23     46.68 o 
  -8   4  17      446.40      418.48     40.35 o 
  -6   4  17       72.60       43.13     39.43 o 
  -4   4  17     1608.82     1521.57     65.40 o 
  -2   4  17     1187.63     1271.87     61.00 o 
   0   4  17      931.63     1081.56     56.92 o 
   2   4  17       49.63       -7.68     50.67 o 
 -21   5  17      705.45      567.10     53.25 o 
 -19   5  17      883.41      766.33     55.68 o 
 -17   5  17     2225.51     2105.02     81.23 o 
 -15   5  17     2408.94     2163.14     84.52 o 
 -13   5  17     1533.40     1419.92     69.36 o 
 -11   5  17      850.33      901.39     47.84 o 
  -9   5  17      504.05      366.35     43.98 o 
  -7   5  17      559.20      487.59     43.98 o 
  -5   5  17      530.81      390.12     47.14 o 
  -3   5  17      790.83      787.69     48.79 o 
  -1   5  17     2312.03     2163.45     84.90 o 
 -18   6  17     1069.64     1191.68     67.15 o 
 -16   6  17      944.45      855.92     63.66 o 
 -14   6  17      170.01      188.64     58.30 o 
 -12   6  17        0.36        7.60     51.62 o 
 -10   6  17       92.24      146.73     43.53 o 
  -8   6  17      176.69      239.04     47.53 o 
  -6   6  17      169.16      177.41     46.77 o 
  -4   6  17      272.76      182.85     46.16 o 
 -26   0  18      325.40      228.71    144.12 o 
 -24   0  18     1787.85     1890.31    173.53 o 
 -22   0  18     5858.12     6601.18    276.22 o 
 -20   0  18    11988.27    12241.61    404.10 o 
 -18   0  18     5032.97     5899.39    249.43 o 
 -16   0  18      637.37      575.02     67.87 o 
 -14   0  18       33.33       32.51     63.62 o 
 -12   0  18      591.79      822.55     77.90 o 
 -10   0  18     1243.34     1474.76    111.40 o 
  -8   0  18      372.61      465.34    104.59 o 
  -6   0  18     2837.48     2518.48    165.40 o 
  -4   0  18     5046.95     5909.87    260.31 o 
  -2   0  18     7154.87     7358.22    291.54 o 
   0   0  18     2688.51     3706.17    228.28 o 
   2   0  18     1683.76     1933.03    181.58 o 
 -25   1  18      616.54      885.95    100.92 o 
 -23   1  18      136.20      190.36     87.59 o 
 -21   1  18       79.15      101.51     83.13 o 
 -19   1  18      634.48      777.91     87.43 o 
 -17   1  18     2322.49     2558.88     94.23 o 
 -15   1  18     3078.76     3298.15    110.88 o 
 -13   1  18      947.91     1016.28     54.36 o 
 -11   1  18       63.62       13.94     51.03 o 
  -9   1  18      867.56      826.85     61.50 o 
  -7   1  18     1686.26     1810.26    106.69 o 
  -5   1  18     1129.05     1224.41     88.02 o 
  -3   1  18      661.15      669.45     85.34 o 
  -1   1  18      195.59      191.97     80.00 o 
   1   1  18       93.95       30.17     79.85 o 
   3   1  18      173.25      114.13     87.93 o 
 -24   2  18       35.72      112.09    135.57 o 
 -22   2  18      196.05      211.14     90.25 o 
 -20   2  18     1843.76     1716.94    115.43 o 
 -18   2  18     2686.71     2484.62     95.23 o 
 -16   2  18     2114.91     1810.35     88.18 o 
 -14   2  18     1889.93     1829.04     75.22 o 
 -12   2  18     3104.10     3044.50     97.93 o 
 -10   2  18     3334.17     3434.10    131.65 o 
  -8   2  18     4499.74     4301.42    144.11 o 
  -6   2  18     3837.40     3785.92    159.50 o 
  -4   2  18     1660.24     1588.59    111.16 o 
  -2   2  18      745.25      597.34     87.65 o 
   0   2  18       79.65      149.61     84.63 o 
   2   2  18      107.19      148.48     85.08 o 
 -23   3  18      463.51      609.32    100.52 o 
 -21   3  18      992.15     1026.41     65.19 o 
 -19   3  18       85.74      114.20     43.24 o 
 -17   3  18       21.07       66.88     41.88 o 
 -15   3  18      146.87       93.07     45.56 o 
 -13   3  18       38.88       12.45     45.91 o 
 -11   3  18      477.30      447.89     72.96 o 
  -9   3  18      742.09      735.94     78.00 o 
  -7   3  18       27.63      -20.68     71.65 o 
  -5   3  18     1709.21     2021.45    117.41 o 
  -3   3  18     2309.13     2246.53    190.89 o 
  -1   3  18      990.61     1208.74     98.56 o 
   1   3  18      670.49      664.98     97.97 o 
 -22   4  18     2277.91     2529.53    163.17 o 
 -20   4  18     4081.69     4414.15     92.94 o 
 -18   4  18     2320.74     2276.97     77.48 o 
 -16   4  18     1139.42     1227.12     66.16 o 
 -14   4  18      210.22      116.18     51.55 o 
 -12   4  18       41.57       21.33     43.91 o 
 -10   4  18       14.57       48.07     38.26 o 
  -8   4  18       29.88       -5.13     40.01 o 
  -6   4  18      996.55      811.17     52.73 o 
  -4   4  18     1525.30     1411.23     67.33 o 
  -2   4  18     3684.08     3886.15    159.85 o 
 -17   5  18     1811.06     2090.42     93.70 o 
 -15   5  18     2758.45     3429.04    106.47 o 
 -13   5  18     1431.90     1562.98     86.59 o 
 -11   5  18       38.77       -4.15     42.59 o 
  -9   5  18     1233.99     1376.40     57.10 o 
  -7   5  18      995.88     1192.66     55.31 o 
  -5   5  18      640.89      787.78     52.09 o 
 -23   1  19      475.32      507.58     95.00 o 
 -21   1  19     2430.98     2460.38    131.95 o 
 -19   1  19     2459.23     2933.97    140.06 o 
 -17   1  19     4500.31     4678.37    192.10 o 
 -15   1  19     1951.17     2067.65     78.91 o 
 -13   1  19      319.88      322.10     51.24 o 
 -11   1  19      128.19       58.41     49.84 o 
  -9   1  19       35.15      -68.90    114.64 o 
  -7   1  19      711.21      680.31     81.20 o 
  -5   1  19     2515.55     2432.95    137.01 o 
  -3   1  19     3486.60     3643.60    181.70 o 
  -1   1  19     1701.62     1696.29    124.84 o 
 -22   2  19      588.02      791.13     98.75 o 
 -20   2  19       43.37       52.27     90.90 o 
 -18   2  19      142.69      153.39     61.69 o 
 -16   2  19      518.62      575.92    102.65 o 
 -14   2  19     1050.95     1204.73     72.62 o 
 -12   2  19      123.42      194.35     64.78 o 
 -10   2  19      462.43      425.31     78.67 o 
  -8   2  19      343.78      327.92     80.46 o 
  -6   2  19      452.99      515.69     82.28 o 
  -4   2  19       30.48       -9.44     78.00 o 
  -2   2  19      273.18      159.54     85.03 o 
 -21   3  19     1060.31     1129.69    103.46 o 
 -19   3  19     1748.27     1792.25     96.94 o 
 -17   3  19     2369.60     2299.25    117.56 o 
 -15   3  19     2325.13     2182.37    119.79 o 
 -13   3  19      636.57      672.02     74.94 o 
 -11   3  19       94.53       86.71     69.37 o 
  -9   3  19      481.39      409.14     77.74 o 
  -7   3  19     1025.35      856.59     89.83 o 
  -5   3  19     1854.54     1936.47    198.90 o 
 -16   4  19      518.72      588.41     54.67 o 
 -14   4  19      613.02      573.13     60.30 o 
 -12   4  19      195.91      200.69     61.99 o 
 -10   4  19       38.33       43.15     74.94 o 
  -8   4  19        5.78      -57.29     81.48 o 
 -20   0  20      472.08      415.00    137.86 o 
 -18   0  20     1623.47     1724.40    165.44 o 
 -16   0  20     1088.83      950.31    118.35 o 
 -14   0  20      148.85      109.06     76.02 o 
 -12   0  20      101.09        7.73     77.85 o 
 -10   0  20      170.36       31.48     79.26 o 
  -8   0  20      482.00      321.47    108.84 o 
  -6   0  20     3140.88     3345.25    211.08 o 
 -19   1  20       67.39      174.36     89.59 o 
 -17   1  20      193.54      247.63     63.22 o 
 -15   1  20        9.40       26.17     55.43 o 
 -13   1  20       21.58       25.10     50.77 o 
 -11   1  20      260.23      324.43     63.63 o 
  -9   1  20     1108.87     1171.81     92.55 o 
  -7   1  20      671.85      810.12     89.08 o 
 -16   2  20     4972.50     5357.45    439.20 o 
 -14   2  20     3471.77     3779.45    115.40 o 
 -12   2  20     1266.28     1388.97     96.66 o 
 -10   2  20      131.94      137.97    128.23 o 
  -8   2  20        7.81      -81.86     76.68 o 
                                                 
